# Supplementary material for: Cryo-EM structure of the agonist-bound Hsp90-XAP2-AHR cytosolic complex
Source: Nat Commun. 2022 Nov 16;13:7010. doi: 10.1038/s41467-022-34773-w (PMC9668932; doi:10.1038/s41467-022-34773-w)
Supplement: Supplementary file 8 — Source Data [file 41467_2022_34773_MOESM8_ESM.xlsx]

## Sheet: Figure 6b
	Dioxin		Indirubin		FICZ		ITE
Concentration (M)	Mean	SD	Mean	SD	Mean	SD	Mean	SD
1e-13							14.2	2
1e-12	15.7	3	17.8	6	14	2.9	24.4	4.9
3.17e-12	18.2	5.2	21.9	5.5	18.5	3.5	40.4	3
1e-11	17.8	3.6	30.6	3.7	21.1	3.4	57	7.1
3.17e-11	21.5	3.7	49.5	6.4	30.4	6.5	79.6	7.7
1e-10	29.3	4.1	68	3.9	50.3	7.5	92.5	5.5
3.16e-10	50.1	6.5	81.6	4	69.5	10.9	102.7	6.4
1e-09	76.9	5	90.2	5	81	10.8	102.9	3.1
3.16e-09	98.3	6	103.3	6	91.1	6.8	106.4	8.5
1e-08	104.4	4.9	103.7	5	91.9	10	104.4	6
3.16e-08	99.5	2.1	104	4	102.7	3
1e-07	100	2	103	5	99.8	2

## Sheet: Figure 6c
Temperature (°C)	Q+DMSO	Q+Indirubin	T+DMSO	T+Indirubin
35.2	0.0007	0.0003	0.0007	0.0003
35.349	0.0007	0.0003	0.0007	0.0003
35.498	0.0007	0.0004	0.0007	0.0003
35.614	0.0007	0.0004	0.0007	0.0004
35.703	0.0007	0.0004	0.0007	0.0004
35.793	0.0007	0.0005	0.0007	0.0004
35.882	0.0008	0.0005	0.0007	0.0004
36.031	0.0008	0.0005	0.0007	0.0004
36.121	0.0008	0.0005	0.0007	0.0004
36.21	0.0008	0.0006	0.0007	0.0004
36.3	0.0008	0.0006	0.0007	0.0004
36.449	0.0009	0.0006	0.0007	0.0005
36.538	0.0009	0.0006	0.0007	0.0005
36.598	0.0009	0.0006	0.0007	0.0005
36.717	0.0009	0.0007	0.0007	0.0005
36.807	0.0009	0.0007	0.0007	0.0005
36.896	0.0009	0.0007	0.0007	0.0005
37.016	0.001	0.0007	0.0007	0.0005
37.106	0.001	0.0007	0.0007	0.0005
37.228	0.001	0.0008	0.0007	0.0005
37.314	0.001	0.0008	0.0007	0.0005
37.408	0.001	0.0008	0.0007	0.0005
37.497	0.001	0.0008	0.0007	0.0005
37.587	0.001	0.0008	0.0007	0.0005
37.672	0.001	0.0008	0.0007	0.0005
37.822	0.0011	0.0009	0.0007	0.0005
37.885	0.0011	0.0009	0.0007	0.0005
38.001	0.0011	0.0009	0.0007	0.0006
38.061	0.0011	0.0009	0.0007	0.0006
38.21	0.0012	0.001	0.0007	0.0006
38.333	0.0012	0.001	0.0007	0.0006
38.419	0.0012	0.001	0.0007	0.0005
38.512	0.0012	0.001	0.0007	0.0005
38.598	0.0013	0.001	0.0007	0.0005
38.687	0.0013	0.001	0.0007	0.0005
38.777	0.0013	0.001	0.0007	0.0005
38.926	0.0013	0.001	0.0007	0.0005
39.016	0.0014	0.001	0.0007	0.0005
39.106	0.0014	0.001	0.0007	0.0005
39.195	0.0014	0.001	0.0008	0.0005
39.288	0.0014	0.001	0.0008	0.0004
39.378	0.0014	0.001	0.0008	0.0004
39.497	0.0014	0.001	0.0008	0.0004
39.647	0.0014	0.0009	0.0008	0.0004
39.763	0.0014	0.0009	0.0008	0.0004
39.852	0.0014	0.0009	0.0008	0.0004
39.942	0.0014	0.0009	0.0008	0.0004
40.035	0.0014	0.0009	0.0008	0.0005
40.154	0.0014	0.0009	0.0008	0.0005
40.214	0.0014	0.0009	0.0008	0.0005
40.3	0.0014	0.0009	0.0008	0.0005
40.42	0.0014	0.001	0.0008	0.0005
40.569	0.0014	0.001	0.0008	0.0005
40.629	0.0014	0.001	0.0008	0.0005
40.748	0.0014	0.001	0.0008	0.0006
40.812	0.0014	0.001	0.0007	0.0006
40.928	0.0014	0.001	0.0007	0.0006
41.047	0.0015	0.0011	0.0007	0.0006
41.111	0.0015	0.0011	0.0007	0.0006
41.226	0.0015	0.0011	0.0007	0.0006
41.346	0.0015	0.0011	0.0007	0.0006
41.495	0.0015	0.0011	0.0007	0.0007
41.555	0.0015	0.0011	0.0007	0.0007
41.615	0.0015	0.0011	0.0007	0.0007
41.764	0.0015	0.0011	0.0007	0.0007
41.884	0.0016	0.0011	0.0008	0.0007
41.973	0.0016	0.0011	0.0008	0.0007
42.063	0.0016	0.0011	0.0008	0.0007
42.156	0.0016	0.0011	0.0008	0.0008
42.246	0.0016	0.0011	0.0009	0.0008
42.366	0.0016	0.0011	0.0009	0.0008
42.485	0.0017	0.0012	0.0009	0.0008
42.545	0.0017	0.0012	0.0009	0.0008
42.695	0.0017	0.0012	0.001	0.0009
42.784	0.0017	0.0013	0.001	0.0009
42.87	0.0018	0.0013	0.001	0.0009
42.93	0.0018	0.0013	0.001	0.0009
43.083	0.0018	0.0014	0.0011	0.001
43.139	0.0018	0.0014	0.0011	0.001
43.289	0.0019	0.0015	0.0012	0.0011
43.379	0.0019	0.0015	0.0012	0.0012
43.472	0.0019	0.0016	0.0012	0.0012
43.592	0.002	0.0016	0.0013	0.0013
43.678	0.002	0.0017	0.0013	0.0013
43.801	0.002	0.0017	0.0014	0.0014
43.917	0.002	0.0018	0.0015	0.0014
43.977	0.0021	0.0018	0.0015	0.0015
44.066	0.0021	0.0018	0.0016	0.0015
44.19	0.0021	0.0019	0.0016	0.0016
44.306	0.0022	0.0019	0.0017	0.0016
44.425	0.0022	0.0019	0.0018	0.0017
44.485	0.0023	0.002	0.0018	0.0017
44.605	0.0023	0.002	0.0019	0.0017
44.695	0.0024	0.0021	0.002	0.0018
44.788	0.0024	0.0021	0.002	0.0018
44.964	0.0025	0.0022	0.0022	0.0019
45.024	0.0026	0.0022	0.0022	0.0019
45.143	0.0026	0.0023	0.0023	0.0019
45.233	0.0027	0.0024	0.0023	0.002
45.323	0.0028	0.0024	0.0024	0.002
45.383	0.0028	0.0025	0.0024	0.002
45.506	0.0029	0.0026	0.0025	0.0021
45.656	0.003	0.0027	0.0025	0.0021
45.742	0.0031	0.0028	0.0026	0.0022
45.835	0.0031	0.0028	0.0026	0.0022
45.925	0.0032	0.0029	0.0027	0.0022
46.011	0.0033	0.003	0.0027	0.0023
46.131	0.0034	0.003	0.0028	0.0023
46.221	0.0034	0.0031	0.0028	0.0024
46.314	0.0035	0.0031	0.0028	0.0024
46.46	0.0037	0.0032	0.0029	0.0024
46.58	0.0038	0.0033	0.0029	0.0025
46.644	0.0038	0.0033	0.003	0.0025
46.763	0.0039	0.0033	0.003	0.0025
46.823	0.004	0.0033	0.003	0.0025
46.939	0.0041	0.0034	0.0031	0.0025
47.059	0.0042	0.0034	0.0031	0.0026
47.119	0.0043	0.0035	0.0032	0.0026
47.238	0.0044	0.0035	0.0032	0.0026
47.358	0.0045	0.0036	0.0033	0.0026
47.452	0.0046	0.0036	0.0033	0.0027
47.572	0.0048	0.0037	0.0034	0.0028
47.658	0.0049	0.0037	0.0034	0.0028
47.747	0.005	0.0038	0.0035	0.0028
47.837	0.0051	0.0039	0.0035	0.0029
47.961	0.0052	0.004	0.0036	0.003
48.08	0.0054	0.0041	0.0037	0.0031
48.196	0.0055	0.0042	0.0038	0.0032
48.256	0.0056	0.0042	0.0039	0.0033
48.38	0.0058	0.0044	0.004	0.0034
48.47	0.0059	0.0045	0.0041	0.0035
48.56	0.0061	0.0046	0.0042	0.0037
48.65	0.0062	0.0047	0.0042	0.0038
48.796	0.0064	0.0049	0.0044	0.004
48.889	0.0066	0.005	0.0045	0.0041
49.009	0.0068	0.0052	0.0047	0.0043
49.069	0.007	0.0053	0.0047	0.0044
49.189	0.0072	0.0055	0.0049	0.0046
49.249	0.0073	0.0056	0.005	0.0047
49.365	0.0076	0.0057	0.0051	0.0049
49.514	0.0079	0.006	0.0053	0.0051
49.638	0.0082	0.0061	0.0055	0.0053
49.728	0.0084	0.0063	0.0057	0.0055
49.788	0.0086	0.0064	0.0058	0.0056
49.904	0.0089	0.0066	0.006	0.0058
50.054	0.0093	0.0069	0.0062	0.006
50.114	0.0095	0.007	0.0063	0.0062
50.174	0.0097	0.0071	0.0064	0.0063
50.294	0.01	0.0073	0.0067	0.0065
50.384	0.0103	0.0075	0.0068	0.0067
50.533	0.0108	0.0078	0.0071	0.007
50.653	0.0112	0.0081	0.0074	0.0072
50.777	0.0116	0.0083	0.0077	0.0075
50.837	0.0118	0.0085	0.0078	0.0077
50.923	0.0121	0.0087	0.008	0.0079
51.013	0.0125	0.0089	0.0082	0.0081
51.137	0.0129	0.0092	0.0085	0.0084
51.226	0.0132	0.0094	0.0087	0.0086
51.313	0.0135	0.0096	0.0089	0.0088
51.437	0.014	0.01	0.0091	0.0091
51.526	0.0143	0.0102	0.0093	0.0093
51.616	0.0146	0.0104	0.0095	0.0094
51.736	0.015	0.0107	0.0098	0.0097
51.822	0.0153	0.011	0.01	0.0099
51.916	0.0156	0.0112	0.0102	0.0101
52.036	0.0159	0.0116	0.0104	0.0103
52.186	0.0164	0.012	0.0107	0.0106
52.272	0.0166	0.0122	0.0108	0.0108
52.392	0.0169	0.0126	0.0111	0.011
52.452	0.017	0.0128	0.0111	0.0111
52.572	0.0173	0.0131	0.0113	0.0114
52.636	0.0175	0.0133	0.0115	0.0115
52.752	0.0178	0.0136	0.0116	0.0117
52.872	0.018	0.014	0.0118	0.012
52.932	0.0181	0.0142	0.0119	0.0121
53.052	0.0183	0.0146	0.012	0.0123
53.176	0.0185	0.0149	0.0121	0.0125
53.262	0.0185	0.0152	0.0122	0.0126
53.386	0.0187	0.0156	0.0123	0.0128
53.442	0.0187	0.0158	0.0123	0.0129
53.532	0.0188	0.016	0.0124	0.0131
53.652	0.0189	0.0164	0.0124	0.0133
53.806	0.0189	0.0169	0.0124	0.0135
53.922	0.0189	0.0173	0.0125	0.0136
54.016	0.0188	0.0176	0.0124	0.0137
54.072	0.0188	0.0177	0.0124	0.0137
54.166	0.0187	0.018	0.0123	0.0138
54.316	0.0185	0.0184	0.0122	0.0139
54.436	0.0184	0.0187	0.0121	0.014
54.552	0.0182	0.019	0.012	0.014
54.616	0.0181	0.0192	0.012	0.014
54.676	0.0179	0.0193	0.0119	0.0139
54.766	0.0178	0.0195	0.0118	0.0139
54.916	0.0174	0.0198	0.0115	0.0139
55.032	0.0171	0.02	0.0114	0.0138
55.126	0.0169	0.0202	0.0112	0.0137
55.182	0.0167	0.0203	0.0111	0.0137
55.306	0.0163	0.0204	0.0108	0.0135
55.396	0.0161	0.0205	0.0107	0.0134
55.546	0.0156	0.0205	0.0103	0.0132
55.636	0.0153	0.0205	0.0101	0.013
55.753	0.0149	0.0206	0.0098	0.0128
55.813	0.0147	0.0206	0.0096	0.0127
55.873	0.0145	0.0206	0.0095	0.0126
56.026	0.0139	0.0204	0.009	0.0123
56.117	0.0136	0.0204	0.0087	0.0121
56.207	0.0133	0.0203	0.0084	0.0119
56.327	0.0129	0.0202	0.0081	0.0116
56.443	0.0124	0.02	0.0077	0.0113
56.533	0.0121	0.0198	0.0074	0.011
56.597	0.0119	0.0197	0.0072	0.0109
56.747	0.0113	0.0194	0.0067	0.0105
56.837	0.011	0.0192	0.0065	0.0102
56.928	0.0107	0.019	0.0062	0.0099
56.987	0.0105	0.0188	0.006	0.0098
57.138	0.01	0.0183	0.0056	0.0093
57.258	0.0096	0.0179	0.0053	0.009
57.374	0.0092	0.0175	0.0049	0.0086
57.464	0.0089	0.0172	0.0047	0.0083
57.554	0.0086	0.0169	0.0045	0.0081
57.648	0.0083	0.0165	0.0042	0.0078
57.735	0.008	0.0161	0.0041	0.0076
57.858	0.0077	0.0156	0.0038	0.0072
57.979	0.0073	0.0151	0.0035	0.0068
58.069	0.0071	0.0147	0.0033	0.0066
58.159	0.0069	0.0143	0.0032	0.0063
58.249	0.0067	0.0139	0.003	0.0061
58.366	0.0064	0.0133	0.0028	0.0058
58.489	0.0061	0.0127	0.0026	0.0055
58.61	0.0059	0.0122	0.0025	0.0051
58.7	0.0057	0.0117	0.0023	0.0049
58.79	0.0055	0.0113	0.0022	0.0047
58.846	0.0054	0.0111	0.0021	0.0045
58.94	0.0053	0.0106	0.0021	0.0043
59.091	0.005	0.01	0.0019	0.004
59.211	0.0048	0.0094	0.0018	0.0037
59.267	0.0048	0.0092	0.0018	0.0036
59.387	0.0046	0.0087	0.0017	0.0034
59.477	0.0045	0.0083	0.0016	0.0033
59.601	0.0043	0.0079	0.0016	0.0031
59.718	0.0041	0.0074	0.0015	0.0029
59.782	0.004	0.0071	0.0015	0.0029
59.868	0.0039	0.0068	0.0015	0.0028
59.992	0.0038	0.0064	0.0015	0.0027
60.082	0.0036	0.0061	0.0015	0.0026
60.263	0.0034	0.0055	0.0015	0.0024
60.383	0.0032	0.0051	0.0015	0.0023
60.473	0.0031	0.0048	0.0015	0.0023
60.534	0.0031	0.0047	0.0015	0.0023
60.62	0.003	0.0044	0.0015	0.0022
60.74	0.0028	0.0041	0.0015	0.0022
60.83	0.0027	0.0039	0.0015	0.0021
60.924	0.0026	0.0037	0.0016	0.002
60.984	0.0025	0.0035	0.0016	0.002
61.071	0.0025	0.0033	0.0016	0.0019
61.225	0.0023	0.003	0.0015	0.0019
61.311	0.0022	0.0028	0.0015	0.0018
61.432	0.0021	0.0026	0.0015	0.0018
61.556	0.002	0.0024	0.0015	0.0017
61.646	0.0019	0.0023	0.0015	0.0017
61.736	0.0018	0.0022	0.0014	0.0017
61.826	0.0017	0.002	0.0014	0.0016
61.947	0.0016	0.0019	0.0014	0.0016
62.037	0.0016	0.0018	0.0013	0.0016
62.127	0.0015	0.0017	0.0013	0.0016
62.248	0.0014	0.0016	0.0013	0.0016
62.364	0.0013	0.0015	0.0013	0.0016
62.488	0.0012	0.0014	0.0012	0.0016
62.578	0.0011	0.0013	0.0012	0.0016
62.669	0.0011	0.0012	0.0012	0.0016
62.729	0.001	0.0012	0.0012	0.0017
62.846	0.001	0.0011	0.0012	0.0017
62.94	0.0009	0.0011	0.0012	0.0017
63.09	0.0008	0.001	0.0011	0.0017
63.18	0.0008	0.0009	0.0011	0.0017
63.301	0.0008	0.0008	0.0011	0.0018
63.361	0.0007	0.0008	0.0011	0.0018
63.477	0.0007	0.0007	0.0011	0.0018
63.572	0.0007	0.0007	0.0011	0.0018
63.662	0.0007	0.0006	0.0011	0.0018
63.812	0.0006	0.0005	0.001	0.0017
63.933	0.0006	0.0005	0.001	0.0017
64.023	0.0006	0.0004	0.001	0.0017
64.053	0.0006	0.0004	0.001	0.0017
64.204	0.0005	0.0004	0.001	0.0016
64.324	0.0005	0.0004	0.0009	0.0016
64.414	0.0005	0.0004	0.0009	0.0016
64.535	0.0004	0.0003	0.0009	0.0015
64.595	0.0004	0.0003	0.0009	0.0015
64.685	0.0004	0.0003	0.0009	0.0014
64.836	0.0003	0.0003	0.0008	0.0014
64.926	0.0003	0.0003	0.0008	0.0013
64.986	0.0003	0.0003	0.0008	0.0013
65.107	0.0002	0.0003	0.0008	0.0012
65.257	0.0002	0.0003	0.0008	0.0011
65.348	0.0002	0.0003	0.0008	0.0011
65.438	0.0001	0.0003	0.0007	0.001
65.468	0.0001	0.0003	0.0007	0.001
65.589	0.0001	0.0003	0.0007	0.001
65.739	0.0001	0.0003	0.0007	0.0009
65.86	0.0001	0.0003	0.0007	0.0008
65.95	0.0001	0.0003	0.0007	0.0008
66.04	0.0001	0.0003	0.0006	0.0008
66.131	0.0001	0.0003	0.0006	0.0007
66.221	0.0001	0.0003	0.0006	0.0007
66.342	0.0001	0.0003	0.0006	0.0007
66.428	0.0001	0.0003	0.0006	0.0006
66.522	0.0001	0.0003	0.0005	0.0006
66.643	0.0001	0.0003	0.0005	0.0005
66.763	0.0001	0.0003	0.0005	0.0005
66.854	0.0001	0.0003	0.0004	0.0004
66.944	0.0001	0.0003	0.0004	0.0004
67.035	0.0001	0.0003	0.0004	0.0003
67.155	0.0001	0.0003	0.0004	0.0002
67.276	0	0.0003	0.0003	0.0001
67.396	0	0.0003	0.0003	0
67.456	0	0.0002	0.0003	0
67.547	0	0.0002	0.0003	-0.0001
67.697	0	0.0002	0.0003	-0.0002
67.758	0	0.0001	0.0003	-0.0002
67.878	0	0.0001	0.0002	-0.0003
67.969	-0.0001	0.0001	0.0002	-0.0003
68.089	-0.0001	0	0.0002	-0.0004
68.18	-0.0001	0	0.0002	-0.0004
68.27	-0.0001	0	0.0002	-0.0004
68.391	0	-0.0001	0.0002	-0.0004
68.451	0	-0.0001	0.0002	-0.0004
68.572	0	-0.0001	0.0002	-0.0004
68.692	0	-0.0001	0.0002	-0.0004
68.813	0	-0.0001	0.0002	-0.0004
68.903	0	-0.0001	0.0002	-0.0003
68.994	0.0001	-0.0001	0.0001	-0.0003
69.114	0.0001	-0.0001	0.0001	-0.0003
69.174	0.0001	-0.0001	0.0001	-0.0002
69.295	0.0001	-0.0001	0.0001	-0.0002
69.386	0.0001	-0.0001	0.0001	-0.0002
69.506	0.0001	-0.0001	0.0001	-0.0002
69.627	0.0001	-0.0001	0.0001	-0.0002
69.717	0.0001	-0.0001	0.0001	-0.0002
69.811	0.0001	-0.0001	0.0001	-0.0002
69.932	0.0001	-0.0001	0.0001	-0.0002
70.019	0	-0.0001	0.0001	-0.0002
70.139	0	-0.0001	0.0001	-0.0002
70.2	0	-0.0001	0.0001	-0.0002
70.32	0	-0.0001	0.0001	-0.0003
70.411	0	-0.0001	0.0001	-0.0003
70.501	-0.0001	-0.0001	0.0001	-0.0003
70.622	-0.0001	-0.0001	0.0001	-0.0003
70.743	-0.0001	-0.0001	0.0001	-0.0003
70.863	-0.0001	-0.0001	0.0001	-0.0002
70.984	-0.0001	-0.0001	0.0001	-0.0002
71.044	-0.0001	-0.0001	0.0001	-0.0002
71.165	-0.0001	-0.0001	0.0001	-0.0001
71.256	-0.0001	0	0.0001	-0.0001
71.316	-0.0001	0	0.0001	0
71.463	0	0	0.0001	0.0001
71.527	0	0	0.0001	0.0001
71.678	0	0.0001	0	0.0002
71.768	0	0.0001	0	0.0002
71.829	0	0.0001	0	0.0003
71.983	0	0.0002	0	0.0004
72.07	0	0.0002	0	0.0004
72.191	0	0.0002	0	0.0004
72.281	0	0.0002	0	0.0004
72.376	0	0.0002	0	0.0005
72.466	0	0.0002	-0.0001	0.0005
72.553	0	0.0002	-0.0001	0.0005
72.643	0	0.0002	-0.0001	0.0005
72.764	0	0.0002	-0.0001	0.0005
72.915	0	0.0002	-0.0001	0.0004
73.036	-0.0001	0.0002	-0.0001	0.0004
73.127	-0.0001	0.0002	-0.0001	0.0004
73.217	-0.0001	0.0002	-0.0001	0.0004
73.308	-0.0001	0.0002	-0.0001	0.0004
73.368	-0.0001	0.0002	-0.0001	0.0004
73.523	-0.0001	0.0002	-0.0001	0.0004
73.613	-0.0001	0.0002	0	0.0004
73.67	-0.0001	0.0002	0	0.0004
73.791	-0.0001	0.0002	0	0.0004
73.942	-0.0001	0.0002	0	0.0004
74.066	-0.0001	0.0002	0	0.0004
74.157	-0.0001	0.0002	0	0.0004
74.244	-0.0001	0.0002	0	0.0004
74.304	-0.0001	0.0002	0	0.0004
74.395	-0.0001	0.0002	0	0.0004
74.516	-0.0001	0.0002	0	0.0004
74.67	0	0.0003	0	0.0004
74.757	0	0.0002	0	0.0003
74.848	0	0.0002	0	0.0003
74.938	0	0.0002	0	0.0003
75.029	0	0.0002	0.0001	0.0003
75.15	-0.0001	0.0001	0.0001	0.0002
75.24	-0.0001	0.0001	0.0001	0.0002
75.331	-0.0001	0.0001	0.0001	0.0001
75.422	-0.0001	0	0.0001	0.0001
75.543	-0.0001	0	0.0001	0.0001
75.633	-0.0001	0	0.0001	0
75.754	-0.0001	-0.0001	0.0001	0
75.875	-0.0001	-0.0002	0.0001	0
75.935	-0.0001	-0.0002	0.0001	-0.0001
76.06	-0.0001	-0.0002	0.0001	-0.0001
76.177	-0.0001	-0.0003	0.0002	-0.0001
76.237	-0.0001	-0.0003	0.0002	-0.0001
76.362	-0.0001	-0.0003	0.0002	-0.0001
76.483	-0.0001	-0.0004	0.0002	-0.0001
76.57	-0.0001	-0.0004	0.0002	-0.0001
76.661	-0.0001	-0.0004	0.0002	-0.0001
76.721	0	-0.0005	0.0002	-0.0001
76.872	0	-0.0005	0.0002	-0.0002
76.993	0	-0.0006	0.0002	-0.0002
77.084	0	-0.0006	0.0002	-0.0002
77.148	0	-0.0006	0.0002	-0.0002
77.295	0	-0.0007	0.0001	-0.0002
77.39	0	-0.0007	0.0001	-0.0002
77.511	0	-0.0008	0.0001	-0.0002
77.567	0	-0.0008	0.0001	-0.0002
77.658	0	-0.0008	0.0001	-0.0002
77.813	0	-0.0008	0	-0.0003
77.93	-0.0001	-0.0008	0	-0.0003
78.025	-0.0001	-0.0008	0	-0.0003
78.112	-0.0001	-0.0008	0	-0.0003
78.202	-0.0001	-0.0008	0	-0.0003
78.293	-0.0002	-0.0008	0	-0.0003
78.414	-0.0002	-0.0008	-0.0001	-0.0004
78.505	-0.0003	-0.0008	-0.0001	-0.0004
78.626	-0.0003	-0.0007	-0.0001	-0.0004
78.686	-0.0003	-0.0007	-0.0001	-0.0004
78.811	-0.0004	-0.0007	-0.0001	-0.0004
78.962	-0.0004	-0.0006	-0.0002	-0.0004
79.023	-0.0004	-0.0006	-0.0002	-0.0004
79.144	-0.0004	-0.0006	-0.0002	-0.0004
79.2	-0.0004	-0.0005	-0.0002	-0.0004
79.321	-0.0004	-0.0005	-0.0003	-0.0004
79.412	-0.0004	-0.0005	-0.0003	-0.0004
79.563	-0.0004	-0.0004	-0.0003	-0.0004
79.654	-0.0004	-0.0004	-0.0003	-0.0003
79.745	-0.0004	-0.0004	-0.0003	-0.0003
79.87	-0.0004	-0.0003	-0.0004	-0.0003
79.957	-0.0004	-0.0003	-0.0004	-0.0003
80.047	-0.0004	-0.0003	-0.0004	-0.0003
80.142	-0.0004	-0.0003	-0.0004	-0.0003
80.229	-0.0003	-0.0003	-0.0004	-0.0003
80.35	-0.0003	-0.0002	-0.0004	-0.0003
80.445	-0.0003	-0.0002	-0.0004	-0.0003
80.532	-0.0003	-0.0002	-0.0004	-0.0003
80.626	-0.0003	-0.0002	-0.0004	-0.0002
80.774	-0.0003	-0.0002	-0.0004	-0.0002
80.895	-0.0004	-0.0002	-0.0004	-0.0002
80.986	-0.0004	-0.0002	-0.0004	-0.0002
81.076	-0.0004	-0.0002	-0.0005	-0.0001
81.197	-0.0004	-0.0002	-0.0005	-0.0001
81.288	-0.0004	-0.0002	-0.0005	-0.0001
81.383	-0.0004	-0.0002	-0.0005	-0.0001
81.473	-0.0004	-0.0002	-0.0005	-0.0001
81.591	-0.0004	-0.0002	-0.0005	-0.0001
81.651	-0.0004	-0.0002	-0.0005	0
81.772	-0.0004	-0.0002	-0.0005	0
81.867	-0.0004	-0.0002	-0.0005	0
82.015	-0.0004	-0.0003	-0.0005	0
82.166	-0.0004	-0.0003	-0.0004	0
82.261	-0.0004	-0.0003	-0.0004	0
82.351	-0.0003	-0.0003	-0.0004	-0.0001
82.412	-0.0003	-0.0003	-0.0004	-0.0001
82.503	-0.0003	-0.0003	-0.0003	-0.0001
82.624	-0.0003	-0.0003	-0.0003	-0.0001
82.715	-0.0002	-0.0003	-0.0003	-0.0001
82.832	-0.0002	-0.0003	-0.0002	-0.0001
82.896	-0.0002	-0.0004	-0.0002	-0.0001
83.048	-0.0001	-0.0004	-0.0002	-0.0002
83.139	-0.0001	-0.0004	-0.0002	-0.0002
83.226	-0.0001	-0.0004	-0.0001	-0.0002
83.351	-0.0001	-0.0004	-0.0001	-0.0002
83.408	-0.0001	-0.0003	-0.0001	-0.0002
83.563	-0.0001	-0.0003	-0.0001	-0.0002
83.654	-0.0001	-0.0003	0	-0.0002
83.745	-0.0001	-0.0003	0	-0.0003
83.832	-0.0001	-0.0003	0	-0.0003
83.957	-0.0001	-0.0003	0	-0.0003
84.048	-0.0002	-0.0003	0	-0.0003
84.135	-0.0002	-0.0003	0	-0.0003
84.229	-0.0002	-0.0002	0	-0.0003
84.32	-0.0002	-0.0002	0.0001	-0.0003
84.472	-0.0002	-0.0002	0.0001	-0.0004
84.593	-0.0002	-0.0002	0.0001	-0.0004
84.684	-0.0002	-0.0002	0.0001	-0.0004
84.775	-0.0002	-0.0001	0.0001	-0.0004
84.866	-0.0002	-0.0001	0.0001	-0.0004
84.987	-0.0001	-0.0001	0.0001	-0.0004
85.078	-0.0001	-0.0001	0.0001	-0.0005
85.169	-0.0001	-0.0001	0.0002	-0.0005
85.26	-0.0001	0	0.0002	-0.0005
85.381	-0.0001	0	0.0002	-0.0005
85.472	-0.0001	0	0.0002	-0.0005
85.563	0	0	0.0002	-0.0004
85.653	0	0	0.0002	-0.0004
85.744	0	0	0.0002	-0.0004
85.896	0	0	0.0001	-0.0004
86.017	0	-0.0001	0.0001	-0.0004
86.108	-0.0001	-0.0001	0.0001	-0.0004
86.195	-0.0001	-0.0001	0.0001	-0.0004
86.317	-0.0001	-0.0001	0.0001	-0.0003
86.411	-0.0001	-0.0001	0.0001	-0.0003
86.533	-0.0002	-0.0002	0	-0.0003
86.593	-0.0002	-0.0002	0	-0.0003
86.715	-0.0002	-0.0002	0	-0.0003
86.802	-0.0003	-0.0002	0	-0.0003
86.897	-0.0003	-0.0003	0	-0.0002
87.018	-0.0003	-0.0003	-0.0001	-0.0002
87.078	-0.0004	-0.0003	-0.0001	-0.0002
87.2	-0.0004	-0.0003	-0.0001	-0.0002
87.348	-0.0004	-0.0003	-0.0002	-0.0002
87.469	-0.0004	-0.0003	-0.0002	-0.0002
87.594	-0.0004	-0.0003	-0.0002	-0.0002
87.655	-0.0004	-0.0004	-0.0002	-0.0002
87.776	-0.0004	-0.0004	-0.0003	-0.0002
87.897	-0.0004	-0.0004	-0.0003	-0.0002
87.958	-0.0004	-0.0004	-0.0003	-0.0002
88.049	-0.0004	-0.0005	-0.0003	-0.0002
88.17	-0.0004	-0.0005	-0.0004	-0.0002
88.261	-0.0003	-0.0005	-0.0004	-0.0002
88.352	-0.0003	-0.0006	-0.0004	-0.0002
88.443	-0.0004	-0.0006	-0.0004	-0.0002
88.565	-0.0004	-0.0006	-0.0005	-0.0002
88.625	-0.0004	-0.0007	-0.0005	-0.0002
88.747	-0.0004	-0.0007	-0.0005	-0.0003
88.838	-0.0004	-0.0007	-0.0005	-0.0003
88.959	-0.0005	-0.0007	-0.0005	-0.0003
89.08	-0.0005	-0.0008	-0.0005	-0.0004
89.202	-0.0006	-0.0008	-0.0006	-0.0004
89.263	-0.0006	-0.0008	-0.0006	-0.0004
89.384	-0.0007	-0.0008	-0.0006	-0.0005
89.475	-0.0007	-0.0008	-0.0006	-0.0005
89.596	-0.0007	-0.0008	-0.0006	-0.0005
89.688	-0.0008	-0.0007	-0.0006	-0.0005
89.778	-0.0008	-0.0007	-0.0006	-0.0006
89.9	-0.0008	-0.0007	-0.0006	-0.0006
89.991	-0.0008	-0.0007	-0.0006	-0.0006
90.112	-0.0008	-0.0007	-0.0006	-0.0007
90.203	-0.0008	-0.0007	-0.0006	-0.0007
90.264	-0.0008	-0.0007	-0.0007	-0.0007
90.382	-0.0008	-0.0007	-0.0007	-0.0007
90.537	-0.0008	-0.0007	-0.0007	-0.0008
90.598	-0.0008	-0.0007	-0.0007	-0.0008
90.72	-0.0008	-0.0007	-0.0007	-0.0008
90.811	-0.0008	-0.0007	-0.0007	-0.0008
90.932	-0.0007	-0.0007	-0.0007	-0.0009
91.023	-0.0007	-0.0007	-0.0007	-0.0009
91.114	-0.0007	-0.0007	-0.0007	-0.0009
91.205	-0.0007	-0.0007	-0.0007	-0.0009
91.327	-0.0006	-0.0007	-0.0007	-0.0009
91.418	-0.0006	-0.0007	-0.0007	-0.0009
91.509	-0.0006	-0.0007	-0.0007	-0.0009
91.57	-0.0006	-0.0007	-0.0007	-0.0009
91.722	-0.0005	-0.0007	-0.0006	-0.0009
91.843	-0.0005	-0.0007	-0.0006	-0.0009
91.965	-0.0004	-0.0007	-0.0006	-0.0009
92.022	-0.0004	-0.0007	-0.0006	-0.0009
92.177	-0.0004	-0.0007	-0.0005	-0.0008
92.238	-0.0003	-0.0007	-0.0005	-0.0008
92.359	-0.0003	-0.0007	-0.0005	-0.0008
92.42	-0.0003	-0.0007	-0.0005	-0.0008
92.511	-0.0003	-0.0007	-0.0004	-0.0007
92.663	-0.0003	-0.0008	-0.0004	-0.0007
92.785	-0.0003	-0.0008	-0.0003	-0.0007
92.876	-0.0002	-0.0008	-0.0003	-0.0007
92.967	-0.0002	-0.0008	-0.0003	-0.0006
93.092	-0.0002	-0.0008	-0.0003	-0.0006
93.21	-0.0002	-0.0008	-0.0002	-0.0006
93.301	-0.0002	-0.0009	-0.0002	-0.0006
93.392	-0.0001	-0.0009	-0.0002	-0.0006
93.483	-0.0001	-0.0009	-0.0001	-0.0005
93.605	-0.0001	-0.0009	-0.0001	-0.0005
93.696	-0.0001	-0.0009	-0.0001	-0.0005
93.787	-0.0001	-0.001	-0.0001	-0.0005
93.909	0	-0.001	0	-0.0004
93.97	0	-0.001	0	-0.0004
94.122	0	-0.001	0	-0.0004
94.213	0	-0.001	0.0001	-0.0004
94.304	0	-0.0011	0.0001	-0.0004
94.395	0	-0.0011	0.0001	-0.0004
94.517	0.0001	-0.0011	0.0002	-0.0003
94.608	0.0001	-0.0011	0.0002	-0.0003
94.699	0.0001	-0.0012	0.0002	-0.0003
94.79	0.0001	-0.0012	0.0003	-0.0003
94.885	0.0001	-0.0012	0.0003	-0.0003
95.007	0.0001	-0.0012	0.0003	-0.0002

## Sheet: Figure 6h
	Van der Waals													Electrostatic
Residue	Simulation #1	Simulation #3	Simulation #4	Simulation #5	Simulation #6	Simulation #7	Simulation #8	Simulation #10		Mean	SD		Residue	Simulation #1	Simulation #3	Simulation #4	Simulation #5	Simulation #6	Simulation #7	Simulation #8	Simulation #10		Mean	SD
H291	-9.77097	-12.3932	-11.7185	-12.318	-9.63846	-9.97325	-12.7926	-13.2914		-11.487	1.47256		H291	-3.55349	-7.74067	-4.65811	-6.18008	-2.89044	-3.7512	-6.67573	-6.10312		-5.19411	1.72571
F295	-28.4474	-18.8072	-28.3245	-25.5977	-29.56	-28.2134	-24.1186	-27.4987		-26.3209	3.50155		F295	0.377499	0.169636	0.695496	1.19284	1.04345	0.516174	0.669279	2.39743		0.882726	0.696425
P297	-3.29203	-3.52644	-3.68961	-3.60513	-3.16491	-2.89426	-4.48537	-5.95532		-3.82663	0.979518		P297	0.12684	0.238892	0.265956	0.169047	0.140644	0.227825	0.175403	-0.10525		0.15492	0.115879
G321	-5.59769	-6.08264	-5.98484	-6.70514	-6.81398	-6.31314	-6.28923	-6.58318		-6.29623	0.405056		G321	-4.95406	-5.37469	-5.51295	-7.31761	-6.52558	-6.04221	-5.58623	-7.19731		-6.06383	0.870837
Y322	-9.36935	-7.75881	-8.91075	-9.61858	-9.79689	-9.41805	-9.04613	-9.31829		-9.15461	0.631279		Y322	-4.63339	-1.19736	-2.3344	-1.84376	-2.0652	-2.00081	-1.74867	-2.06144		-2.23563	1.02415
F324	-5.50381	-7.76338	-2.61371	-4.91848	-3.31345	-2.90435	-6.00751	-4.43159		-4.68203	1.7467		F324	-0.0497853	0.101033	0.584644	0.485744	1.0978	0.833954	0.402287	1.10435		0.570003	0.426494
I325	-8.46605	-8.70994	-7.52061	-8.68553	-8.76952	-8.30605	-8.85358	-8.55367		-8.48312	0.426737		I325	0.0506017	-0.0379368	-0.0781483	-0.0354772	-0.0957771	-0.110874	-0.0592016	-0.0121586		-0.0473715	0.0514532
C333	-8.28889	-7.61989	-8.40227	-9.10937	-8.71374	-8.50668	-8.2806	-8.69386		-8.45191	0.433094		C333	-4.23893	-4.22411	-4.90954	-5.43398	-5.16575	-4.63547	-4.48923	-5.52074		-4.82722	0.511488
H337	-5.384	-4.41956	-4.30841	-4.55422	-4.87816	-4.5065	-4.13738	-4.47098		-4.5824	0.387047		H337	0.288157	0.258221	0.654256	0.646924	0.638534	0.542496	0.346818	0.947982		0.540423	0.233236
I349	-7.87619	-4.46194	-5.03931	-5.04603	-4.08827	-4.43209	-3.78714	-6.22052		-5.11894	1.33988		I349	0.378727	0.319601	0.562956	0.627814	0.225759	0.214396	0.264492	0.574645		0.396049	0.168573
F351	-12.8613	-10.3922	-12.8933	-11.7294	-11.5621	-11.8778	-10.2091	-12.4065		-11.7415	1.01718		F351	-1.56345	-1.41521	-1.11753	-1.42296	-1.12426	-1.10077	-1.3026	-1.52914		-1.32199	0.189101
L353	-8.50839	-8.90919	-8.48862	-8.67402	-8.86711	-8.5787	-9.69233	-8.24546		-8.74548	0.438056		L353	0.0381082	-0.0495665	-0.0775885	-0.0658741	-0.066264	-0.0734982	-0.108526	-0.0251814		-0.0535488	0.04397
S365	-0.916025	0.825342	0.322393	0.774767	1.88532	2.35112	0.610619	1.41095		0.908061	1.00525		S365	-21.9975	-31.6766	-30.5049	-30.621	-32.2658	-33.4596	-28.7929	-31.6329		-30.1189	3.55778
V381	-5.42641	-7.99471	-5.14851	-5.52971	-5.38303	-5.6633	-6.33378	-5.05913		-5.81732	0.961975		V381	-0.626783	-0.157558	-0.395642	-0.242359	-0.145369	-0.167477	-0.188542	-0.471706		-0.29943	0.178455
Q383	-1.56575	-1.02083	-1.4745	-0.78281	-1.87168	-2.60036	-1.64107	-0.385397		-1.4178	0.687237		Q383	-27.0986	-29.0618	-29.2529	-29.5729	-28.1172	-26.4658	-28.2778	-30.0659		-28.4891	1.24111

## Sheet: Figure 6i
	Bound form				Apo form
Residue	Mean RMSF	SD		Residue	Mean RMSF	SD
284	0.2539	0.029568		284	0.2511	0.040336
285	0.118275	0.019251		285	0.12737	0.020937
286	0.0756	0.013484		286	0.08787	0.013116
287	0.0584	0.011508		287	0.07518	0.013772
288	0.05915	0.011746		288	0.07403	0.011369
289	0.060362	0.010284		289	0.07135	0.010892
290	0.063125	0.008656		290	0.07166	0.011632
291	0.0585	0.008947		291	0.07328	0.009778
292	0.065125	0.010886		292	0.08582	0.008555
293	0.080025	0.011818		293	0.09781	0.009186
294	0.0985	0.012561		294	0.11561	0.011622
295	0.091675	0.009596		295	0.1096	0.013167
296	0.094287	0.015086		296	0.10563	0.013684
297	0.091713	0.012624		297	0.09781	0.014912
298	0.085037	0.011161		298	0.09361	0.016475
299	0.086425	0.014611		299	0.09225	0.015758
300	0.079262	0.016382		300	0.08247	0.013099
301	0.083425	0.01867		301	0.09599	0.025988
302	0.100837	0.021875		302	0.12593	0.038055
303	0.110037	0.020399		303	0.13424	0.031963
304	0.09285	0.020383		304	0.10525	0.018007
305	0.107988	0.024855		305	0.11796	0.02067
306	0.12195	0.024273		306	0.13756	0.032309
307	0.112075	0.017134		307	0.12633	0.038258
308	0.119075	0.030805		308	0.1391	0.031329
309	0.15005	0.034734		309	0.17587	0.043991
310	0.125588	0.022947		310	0.15391	0.039253
311	0.146387	0.046453		311	0.18303	0.0554
312	0.176375	0.070875		312	0.21184	0.074093
313	0.177525	0.075292		313	0.22276	0.076164
314	0.14085	0.047554		314	0.1784	0.053798
315	0.130575	0.037859		315	0.16013	0.047014
316	0.153325	0.054131		316	0.20471	0.066666
317	0.151963	0.051922		317	0.21368	0.065387
318	0.13615	0.029435		318	0.19274	0.054811
319	0.121712	0.026201		319	0.18609	0.056789
320	0.083338	0.017825		320	0.13051	0.036209
321	0.0746	0.013455		321	0.12076	0.033072
322	0.069862	0.007324		322	0.10567	0.033634
323	0.072787	0.014052		323	0.0998	0.024159
324	0.071525	0.019447		324	0.09228	0.024315
325	0.061012	0.009661		325	0.07608	0.014141
326	0.055862	0.005821		326	0.06957	0.011818
327	0.069913	0.007053		327	0.08428	0.009023
328	0.07345	0.007208		328	0.08614	0.006719
329	0.053075	0.003226		329	0.06488	0.004214
330	0.0665	0.004391		330	0.07956	0.005855
331	0.067937	0.003726		331	0.08337	0.007944
332	0.056813	0.00331		332	0.0741	0.007795
333	0.055262	0.005195		333	0.07402	0.011449
334	0.06485	0.007028		334	0.08574	0.015762
335	0.065988	0.005822		335	0.08433	0.0129
336	0.06105	0.00227		336	0.07288	0.007043
337	0.0632	0.00418		337	0.0734	0.005494
338	0.074375	0.005563		338	0.08251	0.00619
339	0.076175	0.007779		339	0.08106	0.00693
340	0.0692	0.012198		340	0.07424	0.008033
341	0.085475	0.014244		341	0.08769	0.00678
342	0.104113	0.019405		342	0.10585	0.008747
343	0.102288	0.025841		343	0.10932	0.017143
344	0.090537	0.03685		344	0.10319	0.029469
345	0.086313	0.040269		345	0.10743	0.039611
346	0.08455	0.039759		346	0.11116	0.032398
347	0.091475	0.033942		347	0.09598	0.021036
348	0.080088	0.025372		348	0.08234	0.014237
349	0.05615	0.008201		349	0.06278	0.008117
350	0.044825	0.0027		350	0.05109	0.00452
351	0.044113	0.003444		351	0.05099	0.004466
352	0.05	0.008911		352	0.05784	0.011137
353	0.061488	0.008896		353	0.07446	0.014264
354	0.075687	0.011897		354	0.09465	0.022465
355	0.106825	0.020089		355	0.11703	0.029529
356	0.151238	0.029648		356	0.1683	0.058764
357	0.171013	0.023915		357	0.19129	0.07293
358	0.161488	0.029488		358	0.17411	0.070028
359	0.122362	0.019547		359	0.12807	0.043847
360	0.0869	0.009404		360	0.08949	0.010805
361	0.0658	0.009611		361	0.06638	0.007967
362	0.051675	0.00702		362	0.05387	0.006029
363	0.049388	0.005508		363	0.05511	0.006576
364	0.04875	0.006148		364	0.05635	0.008443
365	0.048137	0.00818		365	0.0579	0.010139
366	0.049312	0.004842		366	0.06245	0.012375
367	0.056638	0.005847		367	0.07074	0.008821
368	0.05455	0.005666		368	0.06755	0.009732
369	0.05995	0.005977		369	0.06765	0.007735
370	0.077625	0.024077		370	0.07475	0.00464
371	0.110838	0.038799		371	0.10497	0.00966
372	0.152925	0.06558		372	0.13395	0.011497
373	0.183488	0.060245		373	0.16986	0.011721
374	0.176262	0.049175		374	0.17476	0.017378
375	0.13355	0.034589		375	0.1369	0.015485
376	0.102763	0.020154		376	0.10461	0.007826
377	0.087413	0.018218		377	0.09507	0.011574
378	0.057325	0.007908		378	0.06815	0.006959
379	0.04935	0.007312		379	0.06204	0.008954
380	0.050288	0.004973		380	0.06333	0.007869
381	0.049125	0.003485		381	0.0641	0.005713
382	0.0485	0.003596		382	0.06072	0.005062
383	0.049087	0.006974		383	0.05785	0.006617
384	0.054613	0.005079		384	0.05851	0.005127
385	0.058363	0.006745		385	0.0666	0.009242
386	0.05935	0.005345		386	0.06745	0.007795
387	0.072787	0.006067		387	0.08279	0.010082
388	0.0719	0.005545		388	0.08091	0.010336
389	0.079775	0.006549		389	0.09201	0.011805
390	0.0733	0.006193		390	0.08508	0.010454
391	0.060712	0.004472		391	0.06978	0.008896
392	0.068475	0.005282		392	0.07963	0.011844
393	0.0784	0.00642		393	0.09178	0.012373
394	0.0721	0.005594		394	0.08448	0.011161
395	0.071175	0.005479		395	0.08531	0.014001
396	0.092413	0.006689		396	0.10898	0.016591
397	0.10375	0.009306		397	0.12162	0.015807
398	0.108088	0.009879		398	0.12884	0.017495
399	0.199425	0.014031		399	0.2301	0.024857

## Sheet: Figure 6j
Residue	RMSF
284	0.2511
285	0.12737
286	0.08787
287	0.07518
288	0.07403
289	0.07135
290	0.07166
291	0.07328
292	0.08582
293	0.09781
294	0.11561
295	0.1096
296	0.10563
297	0.09781
298	0.09361
299	0.09225
300	0.08247
301	0.09599
302	0.12593
303	0.13424
304	0.10525
305	0.11796
306	0.13756
307	0.12633
308	0.1391
309	0.17587
310	0.15391
311	0.18303
312	0.21184
313	0.22276
314	0.1784
315	0.16013
316	0.20471
317	0.21368
318	0.19274
319	0.18609
320	0.13051
321	0.12076
322	0.10567
323	0.0998
324	0.09228
325	0.07608
326	0.06957
327	0.08428
328	0.08614
329	0.06488
330	0.07956
331	0.08337
332	0.0741
333	0.07402
334	0.08574
335	0.08433
336	0.07288
337	0.0734
338	0.08251
339	0.08106
340	0.07424
341	0.08769
342	0.10585
343	0.10932
344	0.10319
345	0.10743
346	0.11116
347	0.09598
348	0.08234
349	0.06278
350	0.05109
351	0.05099
352	0.05784
353	0.07446
354	0.09465
355	0.11703
356	0.1683
357	0.19129
358	0.17411
359	0.12807
360	0.08949
361	0.06638
362	0.05387
363	0.05511
364	0.05635
365	0.0579
366	0.06245
367	0.07074
368	0.06755
369	0.06765
370	0.07475
371	0.10497
372	0.13395
373	0.16986
374	0.17476
375	0.1369
376	0.10461
377	0.09507
378	0.06815
379	0.06204
380	0.06333
381	0.0641
382	0.06072
383	0.05785
384	0.05851
385	0.0666
386	0.06745
387	0.08279
388	0.08091
389	0.09201
390	0.08508
391	0.06978
392	0.07963
393	0.09178
394	0.08448
395	0.08531
396	0.10898
397	0.12162
398	0.12884
399	0.2301

## Sheet: Supplementary Fig. 1f
Elution volume (ml)	A280 (mAU)
0.001	-0.0487334
0.005	-1.71446
0.008	-2.36901
0.011	-2.55491
0.015	-2.3526
0.018	-1.60439
0.021	-0.557049
0.025	0.29987
0.028	0.78767
0.031	1.03878
0.035	1.13953
0.038	1.15116
0.041	1.16319
0.045	1.22548
0.048	1.3268
0.051	1.46574
0.055	1.66596
0.058	1.89028
0.061	2.08265
0.065	2.28484
0.068	2.45262
0.071	2.6392
0.075	2.82713
0.078	2.97225
0.081	3.08995
0.085	3.2182
0.088	3.36254
0.091	3.50789
0.095	3.66564
0.098	3.80481
0.101	3.96787
0.105	4.15359
0.108	4.29721
0.111	4.40716
0.115	4.5465
0.118	4.6822
0.121	4.82578
0.125	4.90373
0.128	4.98372
0.131	5.07904
0.135	5.22114
0.138	5.30707
0.141	5.41296
0.145	5.51684
0.148	5.61035
0.151	5.68868
0.155	5.79533
0.158	5.92021
0.161	6.03379
0.165	6.12659
0.168	6.23257
0.171	6.35893
0.175	6.49322
0.178	6.62218
0.181	6.73644
0.185	6.84646
0.188	6.96282
0.191	7.07469
0.195	7.19272
0.198	7.29786
0.201	7.43418
0.205	7.53325
0.208	7.64451
0.211	7.75836
0.215	7.90536
0.218	8.03535
0.221	8.15082
0.225	8.25288
0.228	8.39533
0.231	8.55189
0.235	8.68292
0.238	8.79622
0.241	8.9589
0.245	9.08615
0.248	9.18789
0.251	9.34127
0.255	9.52243
0.258	9.6825
0.261	9.80804
0.265	9.93878
0.268	10.0843
0.271	10.2348
0.275	10.3688
0.278	10.4698
0.281	10.5882
0.285	10.7503
0.288	10.9031
0.291	11.0488
0.295	11.1822
0.298	11.3499
0.301	11.5275
0.305	11.6744
0.308	11.7846
0.311	11.9266
0.315	12.0895
0.318	12.2513
0.321	12.3983
0.325	12.5078
0.328	12.6153
0.331	12.7164
0.335	12.7979
0.338	12.9142
0.341	13.0784
0.345	13.3098
0.348	13.4727
0.351	13.6268
0.355	13.753
0.358	13.9097
0.361	13.9887
0.364	14.1123
0.368	14.2237
0.371	14.3907
0.374	14.5102
0.378	14.5979
0.381	14.6745
0.384	14.7962
0.388	14.9432
0.391	15.0828
0.394	15.2666
0.398	15.3648
0.401	15.5506
0.404	15.7017
0.408	15.8521
0.411	15.9746
0.414	16.048
0.418	16.1466
0.421	16.2874
0.424	16.4057
0.428	16.54
0.431	16.7113
0.434	16.8019
0.438	16.875
0.441	16.9798
0.444	17.111
0.448	17.2341
0.451	17.377
0.454	17.4871
0.458	17.6186
0.461	17.7196
0.464	17.8328
0.468	17.9443
0.471	18.0871
0.474	18.2227
0.478	18.324
0.481	18.4197
0.484	18.5237
0.488	18.658
0.491	18.7387
0.494	18.7826
0.498	18.9077
0.501	19.0386
0.504	19.1489
0.508	19.2367
0.511	19.3536
0.514	19.4718
0.518	19.5648
0.521	19.6641
0.524	19.7711
0.528	19.9122
0.531	20.0745
0.534	20.1656
0.538	20.2527
0.541	20.3617
0.544	20.4967
0.548	20.6324
0.551	20.765
0.554	20.8652
0.558	20.9561
0.561	21.1075
0.564	21.2741
0.568	21.437
0.571	21.5587
0.574	21.6588
0.578	21.7719
0.581	21.9071
0.584	22.0596
0.588	22.1935
0.591	22.3184
0.594	22.4228
0.598	22.5625
0.601	22.7004
0.604	22.822
0.608	22.9278
0.611	23.0319
0.614	23.1262
0.618	23.2074
0.621	23.3448
0.624	23.5158
0.628	23.6952
0.631	23.8332
0.634	23.972
0.638	24.1005
0.641	24.164
0.644	24.2323
0.648	24.3815
0.651	24.4788
0.654	24.6283
0.658	24.7753
0.661	24.8689
0.664	24.9072
0.668	25.0124
0.671	25.129
0.674	25.2279
0.678	25.314
0.681	25.4269
0.684	25.5317
0.688	25.6154
0.691	25.7175
0.694	25.7916
0.698	25.8514
0.701	25.9806
0.704	26.0704
0.708	26.146
0.711	26.2391
0.714	26.3083
0.718	26.4205
0.721	26.522
0.724	26.622
0.728	26.7083
0.731	26.8301
0.734	26.9353
0.738	27.031
0.741	27.1691
0.744	27.2955
0.748	27.4428
0.751	27.478
0.754	27.5259
0.758	27.6472
0.761	27.7737
0.764	27.8568
0.768	27.9294
0.771	28.0187
0.774	28.1147
0.778	28.2407
0.781	28.3834
0.784	28.5176
0.788	28.5768
0.791	28.6819
0.794	28.7833
0.798	28.9288
0.801	29.072
0.804	29.1819
0.808	29.255
0.811	29.3607
0.814	29.5045
0.818	29.6562
0.821	29.788
0.824	29.9009
0.827	30.0036
0.831	30.1085
0.834	30.259
0.837	30.3706
0.841	30.4872
0.844	30.6057
0.847	30.7415
0.851	30.9007
0.854	31.0626
0.857	31.1908
0.861	31.2852
0.864	31.3746
0.867	31.5061
0.871	31.6544
0.874	31.7926
0.877	31.9149
0.881	32.0122
0.884	32.1347
0.887	32.2713
0.891	32.4028
0.894	32.5004
0.897	32.6042
0.901	32.6883
0.904	32.7995
0.907	32.9337
0.911	33.1033
0.914	33.2919
0.917	33.445
0.921	33.5374
0.924	33.6486
0.927	33.7889
0.931	33.9137
0.934	33.9942
0.937	34.0864
0.941	34.1853
0.944	34.3061
0.947	34.4145
0.951	34.5312
0.954	34.6382
0.957	34.7405
0.961	34.8278
0.964	34.9212
0.967	35.035
0.971	35.1348
0.974	35.2642
0.977	35.3867
0.981	35.5077
0.984	35.5885
0.987	35.6839
0.991	35.7838
0.994	35.8922
0.997	36.0287
1.001	36.1375
1.004	36.2572
1.007	36.4147
1.011	36.5583
1.014	36.6467
1.017	36.7463
1.021	36.8477
1.024	36.9472
1.027	37.043
1.031	37.1706
1.034	37.2495
1.037	37.3884
1.041	37.4953
1.044	37.6385
1.047	37.7029
1.051	37.8628
1.054	37.9828
1.057	38.1208
1.061	38.2169
1.064	38.3876
1.067	38.5282
1.071	38.6366
1.074	38.7341
1.077	38.8227
1.081	38.9685
1.084	39.0949
1.087	39.1879
1.091	39.2608
1.094	39.3876
1.097	39.4956
1.101	39.644
1.104	39.728
1.107	39.8245
1.111	39.9021
1.114	39.9502
1.117	40.0438
1.121	40.1256
1.124	40.2237
1.127	40.3094
1.131	40.4211
1.134	40.5177
1.137	40.6042
1.141	40.6823
1.144	40.7889
1.147	40.926
1.151	41.0446
1.154	41.1511
1.157	41.245
1.161	41.3458
1.164	41.4317
1.167	41.533
1.171	41.6094
1.174	41.7066
1.177	41.8192
1.181	41.9257
1.184	42.0213
1.187	42.1273
1.191	42.2375
1.194	42.3494
1.197	42.4782
1.201	42.567
1.204	42.612
1.207	42.6752
1.211	42.7745
1.214	42.8889
1.217	42.9922
1.221	43.0668
1.224	43.1135
1.227	43.2081
1.231	43.2888
1.234	43.3634
1.237	43.4259
1.241	43.5255
1.244	43.614
1.247	43.6979
1.251	43.7676
1.254	43.8392
1.257	43.921
1.261	43.9651
1.264	44.0223
1.267	44.1155
1.271	44.2026
1.274	44.2893
1.277	44.3668
1.281	44.4571
1.284	44.4683
1.287	44.556
1.291	44.59
1.294	44.6581
1.297	44.7133
1.3	44.8019
1.304	44.8881
1.307	44.9687
1.31	44.9934
1.314	45.067
1.317	45.1576
1.32	45.2363
1.324	45.3099
1.327	45.4287
1.33	45.4791
1.334	45.5433
1.337	45.6428
1.34	45.7474
1.344	45.8394
1.347	45.9036
1.35	46.008
1.354	46.0635
1.357	46.1066
1.36	46.1787
1.364	46.2434
1.367	46.2606
1.37	46.3304
1.374	46.4074
1.377	46.4921
1.38	46.5552
1.384	46.6264
1.387	46.7296
1.39	46.8282
1.394	46.8138
1.397	46.8353
1.4	46.9059
1.404	46.9592
1.407	46.9938
1.41	47.0797
1.414	47.1489
1.417	47.2289
1.42	47.2919
1.424	47.303
1.427	47.345
1.43	47.425
1.434	47.5228
1.437	47.6186
1.44	47.7041
1.444	47.7811
1.447	47.8558
1.45	47.893
1.454	47.9606
1.457	48.0737
1.46	48.153
1.464	48.2438
1.467	48.2914
1.47	48.3642
1.474	48.3695
1.477	48.4288
1.48	48.5307
1.484	48.6631
1.487	48.7399
1.49	48.8101
1.494	48.9014
1.497	48.9557
1.5	48.9901
1.504	49.0376
1.507	49.0962
1.51	49.0985
1.514	49.1322
1.517	49.2049
1.52	49.3102
1.524	49.3886
1.527	49.4241
1.53	49.452
1.534	49.4827
1.537	49.5749
1.54	49.6338
1.544	49.6926
1.547	49.8019
1.55	49.9112
1.554	50.0095
1.557	50.0873
1.56	50.1519
1.564	50.2774
1.567	50.4054
1.57	50.4802
1.574	50.544
1.577	50.638
1.58	50.7601
1.584	50.8772
1.587	50.9616
1.59	51.0369
1.594	51.1405
1.597	51.2426
1.6	51.3671
1.604	51.467
1.607	51.5794
1.61	51.6968
1.614	51.7559
1.617	51.8563
1.62	51.994
1.624	52.1091
1.627	52.1794
1.63	52.261
1.634	52.3626
1.637	52.4397
1.64	52.5132
1.644	52.606
1.647	52.7019
1.65	52.7535
1.654	52.8317
1.657	52.932
1.66	53.0184
1.664	53.0775
1.667	53.126
1.67	53.2181
1.674	53.3113
1.677	53.3588
1.68	53.4201
1.684	53.4758
1.687	53.5448
1.69	53.6368
1.694	53.6677
1.697	53.7387
1.7	53.7947
1.704	53.8909
1.707	53.9924
1.71	54.0763
1.714	54.136
1.717	54.1981
1.72	54.2666
1.724	54.3715
1.727	54.4664
1.73	54.5512
1.734	54.6566
1.737	54.7486
1.74	54.8501
1.744	54.9483
1.747	55.091
1.75	55.2095
1.754	55.2761
1.757	55.3236
1.76	55.4291
1.763	55.6215
1.767	55.7747
1.77	55.8822
1.773	55.9622
1.777	56.0601
1.78	56.1456
1.783	56.2257
1.787	56.3361
1.79	56.4621
1.793	56.5448
1.797	56.6123
1.8	56.6333
1.803	56.7112
1.807	56.802
1.81	56.9024
1.813	57.0202
1.817	57.1288
1.82	57.2058
1.823	57.2774
1.827	57.3613
1.83	57.4369
1.833	57.4817
1.837	57.5465
1.84	57.6232
1.843	57.7015
1.847	57.7668
1.85	57.7969
1.853	57.8523
1.857	57.941
1.86	58.0475
1.863	58.1357
1.867	58.1742
1.87	58.2643
1.873	58.4012
1.877	58.5194
1.88	58.6251
1.883	58.7314
1.887	58.806
1.89	58.8793
1.893	58.9743
1.897	59.08
1.9	59.1629
1.903	59.2864
1.907	59.3956
1.91	59.4316
1.913	59.4872
1.917	59.5479
1.92	59.6095
1.923	59.689
1.927	59.7745
1.93	59.8707
1.933	59.9613
1.937	60.0091
1.94	60.1132
1.943	60.2064
1.947	60.3089
1.95	60.4168
1.953	60.5479
1.957	60.6327
1.96	60.732
1.963	60.8271
1.967	60.975
1.97	61.0802
1.973	61.2056
1.977	61.3071
1.98	61.418
1.983	61.5428
1.987	61.6606
1.99	61.7266
1.993	61.8045
1.997	61.9282
2	62.073
2.003	62.1537
2.007	62.2205
2.01	62.3029
2.013	62.3678
2.017	62.4524
2.02	62.5528
2.023	62.6611
2.027	62.7581
2.03	62.795
2.033	62.8616
2.037	62.9234
2.04	62.999
2.043	63.0107
2.047	63.1216
2.05	63.2892
2.053	63.4462
2.057	63.5695
2.06	63.7002
2.063	63.7986
2.067	63.883
2.07	63.9598
2.073	64.0328
2.077	64.0944
2.08	64.1578
2.083	64.2145
2.087	64.2613
2.09	64.3062
2.093	64.3984
2.097	64.471
2.1	64.5723
2.103	64.7039
2.107	64.7911
2.11	64.8507
2.113	64.9084
2.117	64.9981
2.12	65.0607
2.123	65.1211
2.127	65.1996
2.13	65.2809
2.133	65.3624
2.137	65.4485
2.14	65.5127
2.143	65.6144
2.147	65.7052
2.15	65.7906
2.153	65.8758
2.157	65.9547
2.16	66.0558
2.163	66.1589
2.167	66.2624
2.17	66.322
2.173	66.3847
2.177	66.4399
2.18	66.5242
2.183	66.6088
2.187	66.6716
2.19	66.7399
2.193	66.8151
2.197	66.8662
2.2	66.906
2.203	66.9441
2.207	67.0094
2.21	67.0482
2.213	67.1137
2.217	67.1485
2.22	67.1957
2.223	67.2508
2.226	67.3101
2.23	67.3129
2.233	67.3244
2.236	67.3861
2.24	67.4736
2.243	67.5341
2.246	67.6427
2.25	67.7206
2.253	67.7834
2.256	67.8525
2.26	67.9255
2.263	68.0278
2.266	68.1145
2.27	68.2043
2.273	68.3093
2.276	68.4415
2.28	68.5506
2.283	68.6229
2.286	68.7065
2.29	68.8185
2.293	68.9847
2.296	69.1341
2.3	69.2312
2.303	69.3179
2.306	69.4134
2.31	69.5443
2.313	69.6497
2.316	69.7705
2.32	69.8631
2.323	69.962
2.326	70.0092
2.33	70.1039
2.333	70.2555
2.336	70.3926
2.34	70.5029
2.343	70.6118
2.346	70.7148
2.35	70.8213
2.353	70.9023
2.356	70.9752
2.36	71.036
2.363	71.0965
2.366	71.1677
2.37	71.2382
2.373	71.3344
2.376	71.4413
2.38	71.5462
2.383	71.6173
2.386	71.7041
2.39	71.8317
2.393	71.9251
2.396	72.0112
2.4	72.1012
2.403	72.2047
2.406	72.3207
2.41	72.4026
2.413	72.4819
2.416	72.5912
2.42	72.6736
2.423	72.7687
2.426	72.877
2.43	72.9733
2.433	73.059
2.436	73.1734
2.44	73.2678
2.443	73.3413
2.446	73.4164
2.45	73.5042
2.453	73.606
2.456	73.7055
2.46	73.7881
2.463	73.905
2.466	74.0442
2.47	74.1676
2.473	74.2686
2.476	74.3917
2.48	74.4946
2.483	74.5602
2.486	74.6599
2.49	74.7758
2.493	74.9384
2.496	75.0498
2.5	75.1677
2.503	75.294
2.506	75.3895
2.51	75.4634
2.513	75.5647
2.516	75.6699
2.52	75.7284
2.523	75.7563
2.526	75.8549
2.53	75.9572
2.533	76.094
2.536	76.1765
2.54	76.2222
2.543	76.2846
2.546	76.3514
2.55	76.4558
2.553	76.5167
2.556	76.6295
2.56	76.7063
2.563	76.7799
2.566	76.8691
2.57	76.9854
2.573	77.0661
2.576	77.1383
2.58	77.2219
2.583	77.3152
2.586	77.3934
2.59	77.4676
2.593	77.5714
2.596	77.663
2.6	77.7552
2.603	77.8205
2.606	77.8949
2.61	77.9511
2.613	78.0181
2.616	78.1135
2.62	78.2594
2.623	78.4155
2.626	78.5763
2.63	78.7011
2.633	78.787
2.636	78.8669
2.64	78.9867
2.643	79.1258
2.646	79.2459
2.65	79.3298
2.653	79.4151
2.656	79.5166
2.66	79.6292
2.663	79.7275
2.666	79.8292
2.67	79.9727
2.673	80.1097
2.676	80.2017
2.68	80.295
2.683	80.4126
2.686	80.546
2.689	80.6668
2.693	80.7829
2.696	80.9133
2.699	81.0448
2.703	81.1862
2.706	81.3278
2.709	81.4713
2.713	81.5865
2.716	81.7064
2.719	81.8094
2.723	81.9194
2.726	82.039
2.729	82.1267
2.733	82.2075
2.736	82.3222
2.739	82.4842
2.743	82.6341
2.746	82.7316
2.749	82.8293
2.753	82.9306
2.756	83.0323
2.759	83.17
2.763	83.3197
2.766	83.4116
2.769	83.5038
2.773	83.579
2.776	83.6358
2.779	83.7066
2.783	83.7817
2.786	83.8725
2.789	83.9679
2.793	84.0837
2.796	84.1981
2.799	84.3113
2.803	84.4274
2.806	84.5621
2.809	84.7087
2.813	84.8436
2.816	84.9901
2.819	85.1019
2.823	85.217
2.826	85.2956
2.829	85.4153
2.833	85.5951
2.836	85.7664
2.839	85.8709
2.843	85.9611
2.846	86.1131
2.849	86.2478
2.853	86.3272
2.856	86.4369
2.859	86.576
2.863	86.6924
2.866	86.8283
2.869	86.9335
2.873	87.0398
2.876	87.0687
2.879	87.1768
2.883	87.3001
2.886	87.4076
2.889	87.4515
2.893	87.5781
2.896	87.7112
2.899	87.8557
2.903	88.0145
2.906	88.1564
2.909	88.3073
2.913	88.467
2.916	88.5981
2.919	88.6947
2.923	88.7579
2.926	88.7985
2.929	88.8479
2.933	88.9112
2.936	88.9534
2.939	88.9814
2.943	89.0059
2.946	89.0532
2.949	89.1242
2.953	89.1876
2.956	89.2384
2.959	89.3028
2.963	89.4091
2.966	89.5019
2.969	89.5732
2.973	89.6472
2.976	89.7258
2.979	89.7762
2.983	89.8187
2.986	89.8711
2.989	89.9345
2.993	90.0185
2.996	90.098
2.999	90.155
3.003	90.2188
3.006	90.2833
3.009	90.3416
3.013	90.4062
3.016	90.4701
3.019	90.5371
3.023	90.6256
3.026	90.7374
3.029	90.8401
3.033	90.926
3.036	91.0001
3.039	91.0736
3.043	91.1421
3.046	91.2129
3.049	91.2931
3.053	91.3775
3.056	91.4703
3.059	91.5826
3.063	91.6613
3.066	91.7069
3.069	91.78
3.073	91.8716
3.076	91.969
3.079	92.0659
3.083	92.1462
3.086	92.2507
3.089	92.3212
3.093	92.3984
3.096	92.4932
3.099	92.6205
3.103	92.7173
3.106	92.8244
3.109	92.9086
3.113	92.9792
3.116	93.0605
3.119	93.1469
3.123	93.2294
3.126	93.3251
3.129	93.4197
3.133	93.4744
3.136	93.5255
3.139	93.5903
3.143	93.6471
3.146	93.6758
3.149	93.6858
3.152	93.7278
3.156	93.7814
3.159	93.7989
3.162	93.7936
3.166	93.7917
3.169	93.8108
3.172	93.8494
3.176	93.8423
3.179	93.8418
3.182	93.8555
3.186	93.926
3.189	94.0544
3.192	94.204
3.196	94.3332
3.199	94.4264
3.202	94.4972
3.206	94.57
3.209	94.6433
3.212	94.6946
3.216	94.7509
3.219	94.8444
3.222	94.9345
3.226	94.9863
3.229	95.0469
3.232	95.1287
3.236	95.2015
3.239	95.2722
3.242	95.3827
3.246	95.4755
3.249	95.5495
3.252	95.6194
3.256	95.6867
3.259	95.782
3.262	95.8805
3.266	95.9857
3.269	96.0689
3.272	96.1176
3.276	96.156
3.279	96.2248
3.282	96.2871
3.286	96.3489
3.289	96.4025
3.292	96.4587
3.296	96.5297
3.299	96.6019
3.302	96.6618
3.306	96.7232
3.309	96.801
3.312	96.8632
3.316	96.9167
3.319	96.9849
3.322	97.0643
3.326	97.135
3.329	97.2319
3.332	97.3392
3.336	97.4189
3.339	97.4791
3.342	97.5493
3.346	97.6545
3.349	97.7635
3.352	97.8396
3.356	97.89
3.359	97.9249
3.362	97.9773
3.366	98.0218
3.369	98.0816
3.372	98.1789
3.376	98.2627
3.379	98.3384
3.382	98.4296
3.386	98.5181
3.389	98.5983
3.392	98.6448
3.396	98.7094
3.399	98.7947
3.402	98.8611
3.406	98.9269
3.409	98.9912
3.412	99.0286
3.416	99.0474
3.419	99.1046
3.422	99.1548
3.426	99.2123
3.429	99.2571
3.432	99.2946
3.436	99.3283
3.439	99.347
3.442	99.386
3.446	99.3967
3.449	99.4075
3.452	99.445
3.456	99.4617
3.459	99.4979
3.462	99.5084
3.466	99.5313
3.469	99.6082
3.472	99.7224
3.476	99.8293
3.479	99.9121
3.482	99.9882
3.486	100.076
3.489	100.165
3.492	100.232
3.496	100.29
3.499	100.349
3.502	100.447
3.506	100.529
3.509	100.578
3.512	100.609
3.516	100.669
3.519	100.751
3.522	100.843
3.526	100.957
3.529	101.057
3.532	101.148
3.536	101.229
3.539	101.315
3.542	101.384
3.546	101.476
3.549	101.575
3.552	101.649
3.556	101.727
3.559	101.837
3.562	101.958
3.566	102.05
3.569	102.13
3.572	102.246
3.576	102.354
3.579	102.423
3.582	102.516
3.586	102.607
3.589	102.656
3.592	102.724
3.596	102.82
3.599	102.906
3.602	102.982
3.606	103.07
3.609	103.141
3.612	103.203
3.615	103.266
3.619	103.364
3.622	103.477
3.625	103.579
3.629	103.64
3.632	103.692
3.635	103.747
3.639	103.787
3.642	103.831
3.645	103.884
3.649	103.974
3.652	104.047
3.655	104.089
3.659	104.162
3.662	104.253
3.665	104.318
3.669	104.371
3.672	104.417
3.675	104.464
3.679	104.52
3.682	104.567
3.685	104.597
3.689	104.655
3.692	104.737
3.695	104.817
3.699	104.859
3.702	104.893
3.705	104.952
3.709	105.014
3.712	105.076
3.715	105.114
3.719	105.147
3.722	105.181
3.725	105.216
3.729	105.263
3.732	105.316
3.735	105.333
3.739	105.404
3.742	105.457
3.745	105.475
3.749	105.446
3.752	105.451
3.755	105.534
3.759	105.642
3.762	105.733
3.765	105.817
3.769	105.918
3.772	105.968
3.775	105.986
3.779	106.011
3.782	106.033
3.785	106.064
3.789	106.106
3.792	106.162
3.795	106.204
3.799	106.233
3.802	106.27
3.805	106.304
3.809	106.318
3.812	106.335
3.815	106.358
3.819	106.39
3.822	106.406
3.825	106.426
3.829	106.468
3.832	106.506
3.835	106.556
3.839	106.597
3.842	106.611
3.845	106.625
3.849	106.685
3.852	106.75
3.855	106.787
3.859	106.829
3.862	106.88
3.865	106.945
3.869	107.019
3.872	107.064
3.875	107.107
3.879	107.159
3.882	107.205
3.885	107.273
3.889	107.37
3.892	107.432
3.895	107.443
3.899	107.44
3.902	107.486
3.905	107.54
3.909	107.571
3.912	107.619
3.915	107.662
3.919	107.692
3.922	107.712
3.925	107.743
3.929	107.798
3.932	107.853
3.935	107.883
3.939	107.922
3.942	107.986
3.945	108.033
3.949	108.059
3.952	108.078
3.955	108.117
3.959	108.196
3.962	108.252
3.965	108.295
3.969	108.348
3.972	108.408
3.975	108.465
3.979	108.504
3.982	108.54
3.985	108.578
3.989	108.606
3.992	108.636
3.995	108.682
3.999	108.755
4.002	108.815
4.005	108.856
4.009	108.873
4.012	108.921
4.015	108.983
4.019	109.015
4.022	109.049
4.025	109.087
4.029	109.141
4.032	109.21
4.035	109.262
4.039	109.326
4.042	109.424
4.045	109.533
4.049	109.658
4.052	109.724
4.055	109.755
4.059	109.796
4.062	109.865
4.065	109.906
4.069	109.97
4.072	110.024
4.075	110.067
4.078	110.086
4.082	110.116
4.085	110.198
4.088	110.243
4.092	110.235
4.095	110.256
4.098	110.274
4.102	110.304
4.105	110.327
4.108	110.361
4.112	110.398
4.115	110.415
4.118	110.466
4.122	110.529
4.125	110.592
4.128	110.659
4.132	110.731
4.135	110.801
4.138	110.847
4.142	110.895
4.145	110.943
4.148	110.999
4.152	111.049
4.155	111.086
4.158	111.097
4.162	111.161
4.165	111.224
4.168	111.302
4.172	111.371
4.175	111.422
4.178	111.472
4.182	111.509
4.185	111.553
4.188	111.603
4.192	111.644
4.195	111.679
4.198	111.731
4.202	111.787
4.205	111.865
4.208	111.908
4.212	111.954
4.215	112.031
4.218	112.107
4.222	112.152
4.225	112.183
4.228	112.202
4.232	112.272
4.235	112.35
4.238	112.4
4.242	112.449
4.245	112.514
4.248	112.592
4.252	112.661
4.255	112.72
4.258	112.782
4.262	112.846
4.265	112.867
4.268	112.888
4.272	112.926
4.275	112.987
4.278	113.069
4.282	113.139
4.285	113.2
4.288	113.264
4.292	113.317
4.295	113.342
4.298	113.348
4.302	113.388
4.305	113.462
4.308	113.517
4.312	113.54
4.315	113.538
4.318	113.52
4.322	113.524
4.325	113.606
4.328	113.715
4.332	113.8
4.335	113.876
4.338	113.959
4.342	114.062
4.345	114.156
4.348	114.221
4.352	114.253
4.355	114.305
4.358	114.378
4.362	114.434
4.365	114.431
4.368	114.411
4.372	114.429
4.375	114.466
4.378	114.549
4.382	114.614
4.385	114.672
4.388	114.73
4.392	114.775
4.395	114.802
4.398	114.817
4.402	114.859
4.405	114.922
4.408	114.969
4.412	115.004
4.415	115.074
4.418	115.156
4.422	115.187
4.425	115.231
4.428	115.273
4.432	115.35
4.435	115.384
4.438	115.409
4.442	115.43
4.445	115.478
4.448	115.551
4.452	115.609
4.455	115.657
4.458	115.701
4.462	115.763
4.465	115.823
4.468	115.863
4.472	115.898
4.475	115.95
4.478	116.003
4.482	116.069
4.485	116.107
4.488	116.143
4.492	116.16
4.495	116.187
4.498	116.218
4.502	116.223
4.505	116.207
4.508	116.217
4.512	116.243
4.515	116.258
4.518	116.261
4.522	116.279
4.525	116.317
4.528	116.346
4.532	116.38
4.535	116.404
4.538	116.428
4.541	116.445
4.545	116.482
4.548	116.553
4.551	116.619
4.555	116.63
4.558	116.656
4.561	116.731
4.565	116.796
4.568	116.819
4.571	116.852
4.575	116.913
4.578	116.986
4.581	117.072
4.585	117.142
4.588	117.215
4.591	117.281
4.595	117.335
4.598	117.391
4.601	117.423
4.605	117.457
4.608	117.514
4.611	117.618
4.615	117.759
4.618	117.852
4.621	117.978
4.625	118.037
4.628	118.133
4.631	118.148
4.635	118.205
4.638	118.256
4.641	118.313
4.645	118.342
4.648	118.378
4.651	118.421
4.655	118.455
4.658	118.513
4.661	118.571
4.665	118.624
4.668	118.73
4.671	118.807
4.675	118.879
4.678	118.873
4.681	118.937
4.685	119.021
4.688	119.118
4.691	119.174
4.695	119.215
4.698	119.236
4.701	119.271
4.705	119.324
4.708	119.358
4.711	119.425
4.715	119.513
4.718	119.55
4.721	119.579
4.725	119.627
4.728	119.644
4.731	119.706
4.735	119.772
4.738	119.762
4.741	119.782
4.745	119.828
4.748	119.838
4.751	119.865
4.755	119.879
4.758	119.888
4.761	119.917
4.765	119.957
4.768	119.967
4.771	119.997
4.775	119.993
4.778	119.988
4.781	120.009
4.785	120.03
4.788	120.052
4.791	120.08
4.795	120.076
4.798	120.072
4.801	120.087
4.805	120.123
4.808	120.161
4.811	120.195
4.815	120.227
4.818	120.271
4.821	120.341
4.825	120.392
4.828	120.444
4.831	120.506
4.835	120.57
4.838	120.618
4.841	120.643
4.845	120.694
4.848	120.759
4.851	120.8
4.855	120.867
4.858	120.944
4.861	120.973
4.865	120.998
4.868	121.034
4.871	121.062
4.875	121.104
4.878	121.136
4.881	121.159
4.885	121.183
4.888	121.181
4.891	121.205
4.895	121.243
4.898	121.324
4.901	121.394
4.905	121.46
4.908	121.461
4.911	121.487
4.915	121.525
4.918	121.591
4.921	121.629
4.925	121.629
4.928	121.647
4.931	121.675
4.935	121.711
4.938	121.712
4.941	121.759
4.945	121.812
4.948	121.882
4.951	121.922
4.955	122.012
4.958	122.046
4.961	122.074
4.965	122.117
4.968	122.159
4.971	122.18
4.975	122.24
4.978	122.306
4.981	122.373
4.985	122.439
4.988	122.502
4.991	122.555
4.995	122.589
4.998	122.675
5.001	122.719
5.004	122.775
5.008	122.838
5.011	122.864
5.014	122.882
5.018	122.925
5.021	123.016
5.024	123.108
5.028	123.184
5.031	123.236
5.034	123.298
5.038	123.313
5.041	123.341
5.044	123.36
5.048	123.362
5.051	123.399
5.054	123.487
5.058	123.536
5.061	123.562
5.064	123.609
5.068	123.668
5.071	123.677
5.074	123.657
5.078	123.686
5.081	123.746
5.084	123.786
5.088	123.872
5.091	123.917
5.094	123.927
5.098	123.904
5.101	123.927
5.104	123.974
5.108	124.037
5.111	124.094
5.114	124.156
5.118	124.173
5.121	124.17
5.124	124.2
5.128	124.258
5.131	124.31
5.134	124.322
5.138	124.336
5.141	124.373
5.144	124.408
5.148	124.452
5.151	124.505
5.154	124.542
5.158	124.581
5.161	124.608
5.164	124.607
5.168	124.64
5.171	124.692
5.174	124.738
5.178	124.825
5.181	124.93
5.184	125.041
5.188	125.108
5.191	125.148
5.194	125.165
5.198	125.174
5.201	125.239
5.204	125.324
5.208	125.328
5.211	125.35
5.214	125.41
5.218	125.444
5.221	125.451
5.224	125.504
5.228	125.581
5.231	125.606
5.234	125.694
5.238	125.718
5.241	125.785
5.244	125.784
5.248	125.798
5.251	125.814
5.254	125.893
5.258	125.927
5.261	125.969
5.264	125.966
5.268	125.987
5.271	126.04
5.274	126.05
5.278	126.097
5.281	126.191
5.284	126.209
5.288	126.197
5.291	126.23
5.294	126.252
5.298	126.263
5.301	126.327
5.304	126.37
5.308	126.422
5.311	126.48
5.314	126.552
5.318	126.585
5.321	126.67
5.324	126.747
5.328	126.774
5.331	126.799
5.334	126.841
5.338	126.908
5.341	126.944
5.344	127.006
5.348	127.055
5.351	127.096
5.354	127.165
5.358	127.245
5.361	127.266
5.364	127.273
5.368	127.304
5.371	127.326
5.374	127.322
5.378	127.359
5.381	127.408
5.384	127.458
5.388	127.503
5.391	127.523
5.394	127.553
5.398	127.579
5.401	127.617
5.404	127.685
5.408	127.755
5.411	127.812
5.414	127.841
5.418	127.863
5.421	127.9
5.424	127.93
5.428	127.983
5.431	128.023
5.434	128.051
5.438	128.095
5.441	128.159
5.444	128.226
5.448	128.299
5.451	128.358
5.454	128.379
5.458	128.377
5.461	128.445
5.464	128.534
5.467	128.613
5.471	128.682
5.474	128.749
5.477	128.799
5.481	128.838
5.484	128.878
5.487	128.894
5.491	128.965
5.494	128.988
5.497	129.009
5.501	128.969
5.504	129.023
5.507	129.089
5.511	129.116
5.514	129.125
5.517	129.142
5.521	129.178
5.524	129.213
5.527	129.264
5.531	129.267
5.534	129.335
5.537	129.355
5.541	129.398
5.544	129.408
5.547	129.459
5.551	129.448
5.554	129.444
5.557	129.481
5.561	129.56
5.564	129.579
5.567	129.611
5.571	129.585
5.574	129.598
5.577	129.621
5.581	129.694
5.584	129.721
5.587	129.76
5.591	129.793
5.594	129.789
5.597	129.808
5.601	129.826
5.604	129.855
5.607	129.879
5.611	129.925
5.614	129.985
5.617	130.016
5.621	130.073
5.624	130.078
5.627	130.083
5.631	130.085
5.634	130.164
5.637	130.191
5.641	130.273
5.644	130.293
5.647	130.35
5.651	130.419
5.654	130.501
5.657	130.521
5.661	130.545
5.664	130.61
5.667	130.701
5.671	130.803
5.674	130.824
5.677	130.871
5.681	130.913
5.684	130.959
5.687	131.008
5.691	131.035
5.694	131.034
5.697	131.05
5.701	131.076
5.704	131.108
5.707	131.142
5.711	131.171
5.714	131.174
5.717	131.219
5.721	131.303
5.724	131.391
5.727	131.421
5.731	131.437
5.734	131.484
5.737	131.531
5.741	131.531
5.744	131.554
5.747	131.568
5.751	131.621
5.754	131.759
5.757	131.801
5.761	131.88
5.764	131.983
5.767	132.022
5.771	132.031
5.774	132.065
5.777	132.121
5.781	132.15
5.784	132.168
5.787	132.201
5.791	132.258
5.794	132.337
5.797	132.405
5.801	132.44
5.804	132.459
5.807	132.497
5.811	132.568
5.814	132.634
5.817	132.726
5.821	132.744
5.824	132.789
5.827	132.86
5.831	132.932
5.834	133.008
5.837	133.065
5.841	133.146
5.844	133.194
5.847	133.275
5.851	133.356
5.854	133.393
5.857	133.452
5.861	133.465
5.864	133.544
5.867	133.612
5.871	133.662
5.874	133.727
5.877	133.732
5.881	133.875
5.884	133.942
5.887	133.94
5.891	133.958
5.894	133.997
5.897	134.062
5.901	134.155
5.904	134.197
5.907	134.254
5.911	134.347
5.914	134.39
5.917	134.399
5.921	134.414
5.924	134.48
5.927	134.507
5.93	134.583
5.934	134.624
5.937	134.649
5.94	134.686
5.944	134.731
5.947	134.763
5.95	134.789
5.954	134.851
5.957	134.906
5.96	134.96
5.964	134.997
5.967	135.052
5.97	135.041
5.974	135.092
5.977	135.151
5.98	135.22
5.984	135.253
5.987	135.254
5.99	135.278
5.994	135.344
5.997	135.399
6	135.44
6.004	135.519
6.007	135.623
6.01	135.694
6.014	135.759
6.017	135.833
6.02	135.858
6.024	135.894
6.027	135.957
6.03	135.985
6.034	136.155
6.037	136.358
6.04	136.555
6.044	136.708
6.047	136.86
6.05	137.033
6.054	137.222
6.057	137.389
6.06	137.517
6.064	137.668
6.067	137.881
6.07	138.144
6.074	138.378
6.077	138.622
6.08	138.909
6.084	139.152
6.087	139.444
6.09	139.746
6.094	140.021
6.097	140.374
6.1	140.649
6.104	140.959
6.107	141.217
6.11	141.555
6.114	141.894
6.117	142.237
6.12	142.59
6.124	142.954
6.127	143.322
6.13	143.628
6.134	143.957
6.137	144.279
6.14	144.604
6.144	144.856
6.147	145.146
6.15	145.502
6.154	145.76
6.157	145.986
6.16	146.195
6.164	146.423
6.167	146.651
6.17	146.882
6.174	147.048
6.177	147.208
6.18	147.407
6.184	147.594
6.187	147.714
6.19	147.824
6.194	147.923
6.197	148.045
6.2	148.16
6.204	148.267
6.207	148.377
6.21	148.486
6.214	148.545
6.217	148.622
6.22	148.738
6.224	148.897
6.227	148.995
6.23	149.107
6.234	149.237
6.237	149.367
6.24	149.462
6.244	149.586
6.247	149.735
6.25	149.907
6.254	150.032
6.257	150.196
6.26	150.367
6.264	150.623
6.267	150.852
6.27	151.051
6.274	151.26
6.277	151.529
6.28	151.795
6.284	152.111
6.287	152.434
6.29	152.748
6.294	153.085
6.297	153.446
6.3	153.857
6.304	154.297
6.307	154.724
6.31	155.08
6.314	155.522
6.317	156.065
6.32	156.782
6.324	157.516
6.327	158.175
6.33	158.822
6.334	159.521
6.337	160.249
6.34	160.964
6.344	161.769
6.347	162.648
6.35	163.546
6.354	164.428
6.357	165.386
6.36	166.351
6.364	167.387
6.367	168.485
6.37	169.652
6.374	170.816
6.377	172.007
6.38	173.264
6.384	174.547
6.387	175.758
6.39	177.001
6.393	178.372
6.397	179.807
6.4	181.203
6.403	182.591
6.407	184.064
6.41	185.526
6.413	186.887
6.417	188.262
6.42	189.686
6.423	191.072
6.427	192.416
6.43	193.697
6.433	195.054
6.437	196.325
6.44	197.483
6.443	198.661
6.447	199.885
6.45	201.126
6.453	202.347
6.457	203.414
6.46	204.568
6.463	205.72
6.467	206.869
6.47	207.942
6.473	209.003
6.477	210.121
6.48	211.261
6.483	212.381
6.487	213.415
6.49	214.531
6.493	215.782
6.497	216.966
6.5	218.055
6.503	219.169
6.507	220.376
6.51	221.6
6.513	222.885
6.517	224.139
6.52	225.418
6.523	226.809
6.527	228.124
6.53	229.369
6.533	230.68
6.537	232.14
6.54	233.467
6.543	234.762
6.547	236.115
6.55	237.541
6.553	238.969
6.557	240.382
6.56	241.779
6.563	243.245
6.567	244.762
6.57	246.206
6.573	247.72
6.577	249.196
6.58	250.644
6.583	252.125
6.587	253.536
6.59	254.927
6.593	256.032
6.597	256.986
6.6	258.387
6.603	260.5
6.607	262.774
6.61	264.749
6.613	266.326
6.617	267.798
6.62	269.216
6.623	270.667
6.627	272.112
6.63	273.691
6.633	275.345
6.637	277.06
6.64	278.793
6.643	280.608
6.647	282.519
6.65	284.407
6.653	286.25
6.657	288.143
[truncated: 28,745 more rows]

## Sheet: Supplementary Fig. 1g
Elution volume (ml)	A280 (mAU)
0.001	-0.0266682
0.001	-0.0771199
0.002	-0.0829641
0.003	-0.0858577
0.004	-0.0870467
0.005	-0.0924655
0.006	-0.0993829
0.006	-0.103993
0.007	-0.109112
0.008	-0.115057
0.009	-0.12079
0.01	-0.125064
0.011	-0.130339
0.011	-0.133732
0.012	-0.137014
0.013	-0.139658
0.014	-0.143742
0.015	-0.148461
0.016	-0.152852
0.016	-0.155246
0.017	-0.156137
0.018	-0.156947
0.019	-0.161083
0.02	-0.165457
0.021	-0.169192
0.021	-0.171053
0.022	-0.172956
0.023	-0.179363
0.024	-0.182141
0.025	-0.178461
0.026	-0.180017
0.026	-0.178336
0.027	-0.173033
0.028	-0.169858
0.029	-0.167165
0.03	-0.16224
0.031	-0.155566
0.031	-0.147656
0.032	-0.139798
0.033	-0.131047
0.034	-0.11813
0.035	-0.109307
0.036	-0.0950079
0.036	-0.0748074
0.037	-0.0597027
0.038	-0.0391313
0.039	-0.0155267
0.04	0.00953745
0.041	0.0364797
0.041	0.0634403
0.042	0.0948831
0.043	0.128764
0.044	0.166062
0.045	0.202395
0.046	0.240658
0.046	0.285814
0.047	0.338805
0.048	0.392028
0.049	0.446433
0.05	0.504118
0.051	0.566713
0.051	0.630681
0.052	0.695862
0.053	0.760656
0.054	0.82649
0.055	0.897376
0.056	0.971597
0.056	1.04533
0.057	1.11953
0.058	1.19207
0.059	1.26804
0.06	1.34023
0.061	1.41774
0.061	1.49565
0.062	1.57484
0.063	1.65374
0.064	1.73256
0.065	1.81991
0.066	1.89807
0.066	1.97695
0.067	2.0606
0.068	2.14391
0.069	2.22623
0.07	2.3048
0.071	2.38621
0.071	2.46891
0.072	2.54441
0.073	2.61749
0.074	2.69179
0.075	2.76538
0.076	2.83241
0.076	2.9059
0.077	2.97327
0.078	3.04049
0.079	3.10909
0.08	3.16983
0.081	3.23218
0.081	3.29613
0.082	3.35954
0.083	3.41893
0.084	3.46959
0.085	3.52167
0.086	3.56924
0.086	3.61787
0.087	3.66154
0.088	3.70099
0.089	3.73374
0.09	3.76597
0.091	3.7968
0.091	3.82057
0.092	3.84329
0.093	3.86761
0.094	3.88881
0.095	3.91053
0.096	3.92665
0.096	3.94193
0.097	3.95329
0.098	3.96436
0.099	3.97822
0.1	3.98812
0.101	3.99564
0.101	4.00674
0.102	4.02194
0.103	4.03352
0.104	4.04524
0.105	4.05217
0.106	4.06066
0.106	4.062
0.107	4.07471
0.108	4.08179
0.109	4.08915
0.11	4.08964
0.11	4.09074
0.111	4.09818
0.112	4.09979
0.113	4.10106
0.114	4.10761
0.115	4.11443
0.115	4.12644
0.116	4.13432
0.117	4.14788
0.118	4.15478
0.119	4.16366
0.12	4.17525
0.12	4.18765
0.121	4.20029
0.122	4.21258
0.123	4.21976
0.124	4.22456
0.125	4.23534
0.125	4.25211
0.126	4.26364
0.127	4.27602
0.128	4.28716
0.129	4.29818
0.13	4.30925
0.13	4.32176
0.131	4.33042
0.132	4.3411
0.133	4.34945
0.134	4.36152
0.135	4.36934
0.135	4.37585
0.136	4.38161
0.137	4.3925
0.138	4.3988
0.139	4.41
0.14	4.42446
0.14	4.43635
0.141	4.44851
0.142	4.45794
0.143	4.46973
0.144	4.47449
0.145	4.48135
0.145	4.48732
0.146	4.49638
0.147	4.50242
0.148	4.51239
0.149	4.51944
0.15	4.52606
0.15	4.53096
0.151	4.5443
0.152	4.55504
0.153	4.56197
0.154	4.57462
0.155	4.58448
0.155	4.5948
0.156	4.60347
0.157	4.61142
0.158	4.62406
0.159	4.63328
0.16	4.64306
0.16	4.65513
0.161	4.66449
0.162	4.67584
0.163	4.6842
0.164	4.69282
0.165	4.70527
0.165	4.72225
0.166	4.73428
0.167	4.74657
0.168	4.76485
0.169	4.77907
0.17	4.79384
0.17	4.80771
0.171	4.82417
0.172	4.84614
0.173	4.86697
0.174	4.88297
0.175	4.90978
0.175	4.93329
0.176	4.96239
0.177	4.99218
0.178	5.01938
0.179	5.05123
0.18	5.07524
0.18	5.10311
0.181	5.13047
0.182	5.15641
0.183	5.18722
0.184	5.21734
0.185	5.24276
0.185	5.27671
0.186	5.30596
0.187	5.3359
0.188	5.36746
0.189	5.40135
0.19	5.43794
0.19	5.47485
0.191	5.50879
0.192	5.54651
0.193	5.57925
0.194	5.6134
0.195	5.64525
0.195	5.67286
0.196	5.70726
0.197	5.73449
0.198	5.76304
0.199	5.79223
0.2	5.81823
0.2	5.84129
0.201	5.8696
0.202	5.89558
0.203	5.92283
0.204	5.94636
0.205	5.97227
0.205	6.0002
0.206	6.02437
0.207	6.04743
0.208	6.06564
0.209	6.07957
0.21	6.09368
0.21	6.10478
0.211	6.11916
0.212	6.13832
0.213	6.15668
0.214	6.16682
0.215	6.17997
0.215	6.19296
0.216	6.20201
0.217	6.2104
0.218	6.20717
0.219	6.21186
0.22	6.21826
0.22	6.21778
0.221	6.22678
0.222	6.2321
0.223	6.23395
0.224	6.23596
0.225	6.2329
0.225	6.22696
0.226	6.2262
0.227	6.21444
0.228	6.2068
0.229	6.20249
0.23	6.19273
0.23	6.18282
0.231	6.16913
0.232	6.1532
0.233	6.14331
0.234	6.13289
0.235	6.12078
0.235	6.10652
0.236	6.10046
0.237	6.09179
0.238	6.07974
0.239	6.06916
0.24	6.0615
0.24	6.04765
0.241	6.03418
0.242	6.02556
0.243	6.01807
0.244	6.00447
0.244	5.98663
0.245	5.97072
0.246	5.95672
0.247	5.94209
0.248	5.92495
0.249	5.9079
0.249	5.89691
0.25	5.88269
0.251	5.86903
0.252	5.86168
0.253	5.84807
0.254	5.83207
0.254	5.81632
0.255	5.79949
0.256	5.78601
0.257	5.77371
0.258	5.76018
0.259	5.74728
0.259	5.7352
0.26	5.71995
0.261	5.70815
0.262	5.69428
0.263	5.68283
0.264	5.66914
0.264	5.65151
0.265	5.63605
0.266	5.62228
0.267	5.6112
0.268	5.59746
0.269	5.58682
0.269	5.58045
0.27	5.56922
0.271	5.55964
0.272	5.55129
0.273	5.53598
0.274	5.52574
0.274	5.51271
0.275	5.49973
0.276	5.48996
0.277	5.47751
0.278	5.46338
0.279	5.45356
0.279	5.438
0.28	5.42443
0.281	5.41352
0.282	5.40206
0.283	5.38725
0.284	5.37531
0.284	5.3625
0.285	5.35696
0.286	5.35139
0.287	5.34817
0.288	5.34235
0.289	5.33387
0.289	5.33369
0.29	5.32822
0.291	5.31674
0.292	5.31113
0.293	5.30448
0.294	5.2967
0.294	5.28866
0.295	5.28537
0.296	5.27879
0.297	5.27812
0.298	5.27558
0.299	5.26862
0.299	5.26654
0.3	5.25853
0.301	5.25841
0.302	5.25427
0.303	5.24543
0.304	5.2381
0.304	5.23172
0.305	5.22567
0.306	5.22269
0.307	5.22256
0.308	5.21925
0.309	5.21297
0.309	5.20733
0.31	5.20637
0.311	5.20076
0.312	5.19641
0.313	5.19598
0.314	5.19539
0.314	5.20211
0.315	5.19839
0.316	5.19747
0.317	5.19349
0.318	5.18765
0.319	5.18553
0.319	5.18151
0.32	5.17828
0.321	5.17665
0.322	5.17816
0.323	5.17721
0.324	5.17738
0.324	5.18067
0.325	5.18014
0.326	5.17793
0.327	5.17402
0.328	5.16869
0.329	5.16563
0.329	5.16226
0.33	5.16104
0.331	5.15576
0.332	5.15147
0.333	5.15225
0.334	5.15149
0.334	5.14947
0.335	5.15108
0.336	5.15305
0.337	5.146
0.338	5.14631
0.339	5.14619
0.339	5.14211
0.34	5.14123
0.341	5.13943
0.342	5.1387
0.343	5.13473
0.344	5.13631
0.344	5.13832
0.345	5.13952
0.346	5.13872
0.347	5.13459
0.348	5.13589
0.349	5.13443
0.349	5.13411
0.35	5.13992
0.351	5.13998
0.352	5.14075
0.353	5.13946
0.354	5.13996
0.354	5.13797
0.355	5.13611
0.356	5.13841
0.357	5.1395
0.358	5.13493
0.359	5.13806
0.359	5.14215
0.36	5.14278
0.361	5.15216
0.362	5.15458
0.363	5.15992
0.364	5.15991
0.364	5.16269
0.365	5.16306
0.366	5.16428
0.367	5.17242
0.368	5.17563
0.369	5.17661
0.369	5.18048
0.37	5.17919
0.371	5.18133
0.372	5.186
0.373	5.19014
0.373	5.19389
0.374	5.19956
0.375	5.20572
0.376	5.20669
0.377	5.20663
0.378	5.20747
0.378	5.21553
0.379	5.21951
0.38	5.2183
0.381	5.21834
0.382	5.22012
0.383	5.22513
0.383	5.22949
0.384	5.2352
0.385	5.24024
0.386	5.24108
0.387	5.24451
0.388	5.24824
0.388	5.25458
0.389	5.25829
0.39	5.25848
0.391	5.2627
0.392	5.26437
0.393	5.26891
0.393	5.27101
0.394	5.27687
0.395	5.27616
0.396	5.2781
0.397	5.28203
0.398	5.27793
0.398	5.27805
0.399	5.28332
0.4	5.28543
0.401	5.28562
0.402	5.29078
0.403	5.28896
0.403	5.2868
0.404	5.2872
0.405	5.28638
0.406	5.28883
0.407	5.28956
0.408	5.29163
0.408	5.29408
0.409	5.29743
0.41	5.30599
0.411	5.30878
0.412	5.31273
0.413	5.31315
0.413	5.31294
0.414	5.314
0.415	5.31628
0.416	5.31299
0.417	5.3128
0.418	5.31668
0.418	5.31536
0.419	5.31334
0.42	5.31194
0.421	5.31403
0.422	5.31689
0.423	5.3186
0.423	5.32025
0.424	5.31937
0.425	5.32097
0.426	5.3201
0.427	5.31666
0.428	5.31994
0.428	5.32443
0.429	5.32651
0.43	5.32744
0.431	5.32794
0.432	5.32993
0.433	5.32767
0.433	5.33012
0.434	5.33569
0.435	5.33743
0.436	5.33777
0.437	5.34646
0.438	5.35192
0.438	5.35357
0.439	5.35729
0.44	5.35962
0.441	5.36473
0.442	5.36916
0.443	5.37399
0.443	5.3737
0.444	5.37607
0.445	5.37817
0.446	5.38195
0.447	5.38898
0.448	5.39049
0.448	5.39453
0.449	5.39732
0.45	5.39683
0.451	5.39713
0.452	5.39581
0.453	5.39816
0.453	5.40216
0.454	5.40525
0.455	5.40307
0.456	5.40421
0.457	5.40771
0.458	5.41195
0.458	5.41596
0.459	5.4213
0.46	5.42526
0.461	5.42942
0.462	5.43517
0.463	5.43685
0.463	5.43745
0.464	5.43943
0.465	5.44105
0.466	5.44339
0.467	5.44022
0.468	5.44282
0.468	5.44901
0.469	5.45212
0.47	5.4536
0.471	5.455
0.472	5.45679
0.473	5.45871
0.473	5.46142
0.474	5.46926
0.475	5.47005
0.476	5.46851
0.477	5.47005
0.478	5.47156
0.478	5.47112
0.479	5.47192
0.48	5.47403
0.481	5.47683
0.482	5.48101
0.483	5.48141
0.483	5.48204
0.484	5.48368
0.485	5.48503
0.486	5.48476
0.487	5.4855
0.488	5.48663
0.488	5.48441
0.489	5.48642
0.49	5.49165
0.491	5.49771
0.492	5.50135
0.493	5.50137
0.493	5.50315
0.494	5.50725
0.495	5.50893
0.496	5.51128
0.497	5.51779
0.498	5.52183
0.498	5.52552
0.499	5.52903
0.5	5.52753
0.501	5.52657
0.502	5.52904
0.503	5.53226
0.503	5.53101
0.504	5.53125
0.505	5.53589
0.506	5.53966
0.507	5.5432
0.507	5.54696
0.508	5.55366
0.509	5.55775
0.51	5.55591
0.511	5.55277
0.512	5.55366
0.512	5.55622
0.513	5.56168
0.514	5.56612
0.515	5.56752
0.516	5.5686
0.517	5.57127
0.517	5.57498
0.518	5.57667
0.519	5.57472
0.52	5.57837
0.521	5.58114
0.522	5.58183
0.522	5.58399
0.523	5.58643
0.524	5.58784
0.525	5.58778
0.526	5.58948
0.527	5.59028
0.527	5.59252
0.528	5.59623
0.529	5.60174
0.53	5.60564
0.531	5.60489
0.532	5.60262
0.532	5.60135
0.533	5.60088
0.534	5.60492
0.535	5.60817
0.536	5.60857
0.537	5.61154
0.537	5.61481
0.538	5.61463
0.539	5.61499
0.54	5.61403
0.541	5.61251
0.542	5.61609
0.542	5.61896
0.543	5.62311
0.544	5.62648
0.545	5.62771
0.546	5.62933
0.547	5.63204
0.547	5.63605
0.548	5.639
0.549	5.63949
0.55	5.63882
0.551	5.63977
0.552	5.64061
0.552	5.64524
0.553	5.64975
0.554	5.64806
0.555	5.64482
0.556	5.64508
0.557	5.64588
0.557	5.64462
0.558	5.64462
0.559	5.64486
0.56	5.64588
0.561	5.64974
0.562	5.65009
0.562	5.64852
0.563	5.64945
0.564	5.64838
0.565	5.64778
0.566	5.64861
0.567	5.64885
0.567	5.64656
0.568	5.64771
0.569	5.65064
0.57	5.64873
0.571	5.64639
0.572	5.64693
0.572	5.64978
0.573	5.64901
0.574	5.64524
0.575	5.64194
0.576	5.63841
0.577	5.63733
0.577	5.63894
0.578	5.64057
0.579	5.64163
0.58	5.64385
0.581	5.64347
0.582	5.64482
0.582	5.64675
0.583	5.64723
0.584	5.64943
0.585	5.65146
0.586	5.65135
0.587	5.6532
0.587	5.65442
0.588	5.65477
0.589	5.65226
0.59	5.65383
0.591	5.65407
0.592	5.6551
0.592	5.65624
0.593	5.66099
0.594	5.66285
0.595	5.65927
0.596	5.65932
0.597	5.66198
0.597	5.65764
0.598	5.6564
0.599	5.6578
0.6	5.6543
0.601	5.65169
0.602	5.65011
0.602	5.64755
0.603	5.64574
0.604	5.64403
0.605	5.64155
0.606	5.64117
0.607	5.63933
0.607	5.63937
0.608	5.64312
0.609	5.64546
0.61	5.64708
0.611	5.64691
0.612	5.64452
0.612	5.64399
0.613	5.64442
0.614	5.64557
0.615	5.64681
0.616	5.6505
0.617	5.65656
0.617	5.66081
0.618	5.662
0.619	5.6622
0.62	5.66174
0.621	5.66042
0.622	5.66048
0.622	5.66298
0.623	5.66514
0.624	5.66742
0.625	5.67071
0.626	5.67061
0.627	5.66731
0.627	5.66819
0.628	5.67131
0.629	5.67162
0.63	5.67244
0.631	5.67213
0.632	5.66771
0.632	5.66615
0.633	5.66879
0.634	5.66941
0.635	5.66569
0.636	5.66151
0.636	5.66035
0.637	5.66008
0.638	5.6586
0.639	5.66158
0.64	5.65912
0.641	5.65993
0.641	5.66105
0.642	5.66021
0.643	5.65853
0.644	5.65901
0.645	5.65934
0.646	5.66082
0.646	5.66316
0.647	5.6622
0.648	5.65943
0.649	5.65686
0.65	5.64867
0.651	5.64783
0.651	5.64454
0.652	5.64201
0.653	5.6468
0.654	5.64762
0.655	5.64437
0.656	5.64091
0.656	5.63564
0.657	5.63281
0.658	5.62985
0.659	5.6269
0.66	5.62513
0.661	5.62217
0.661	5.61829
0.662	5.61722
0.663	5.61534
0.664	5.61362
0.665	5.61255
0.666	5.60611
0.666	5.60079
0.667	5.59918
0.668	5.60067
0.669	5.6009
0.67	5.5973
0.671	5.59552
0.671	5.59172
0.672	5.5905
0.673	5.59356
0.674	5.59558
0.675	5.59302
0.676	5.58857
0.676	5.58727
0.677	5.5901
0.678	5.59046
0.679	5.59082
0.68	5.59123
0.681	5.59345
0.681	5.59569
0.682	5.59687
0.683	5.60167
0.684	5.60473
0.685	5.60567
0.686	5.60416
0.686	5.60123
0.687	5.60034
0.688	5.59854
0.689	5.59961
0.69	5.60201
0.691	5.60293
0.691	5.60572
0.692	5.60557
0.693	5.60906
0.694	5.6089
0.695	5.60441
0.696	5.60183
0.696	5.60187
0.697	5.60088
0.698	5.60151
0.699	5.60291
0.7	5.60307
0.701	5.60385
0.701	5.60196
0.702	5.60414
0.703	5.60206
0.704	5.59972
0.705	5.60025
0.706	5.60068
0.706	5.6008
0.707	5.60357
0.708	5.6065
0.709	5.60796
0.71	5.60771
0.711	5.60669
0.711	5.6048
0.712	5.60049
0.713	5.59976
0.714	5.59963
0.715	5.59679
0.716	5.59758
0.716	5.60047
0.717	5.60366
0.718	5.60476
0.719	5.60276
0.72	5.6041
0.721	5.6032
0.721	5.60285
0.722	5.60007
0.723	5.60087
0.724	5.60088
0.725	5.59662
0.726	5.59647
0.726	5.6023
0.727	5.6058
0.728	5.60976
0.729	5.61127
0.73	5.61238
0.731	5.61773
0.731	5.62132
0.732	5.61941
0.733	5.61982
0.734	5.61715
0.735	5.61516
0.736	5.61296
0.736	5.61726
0.737	5.62255
0.738	5.62354
0.739	5.62383
0.74	5.62499
0.741	5.62601
0.741	5.62666
0.742	5.62791
0.743	5.62797
0.744	5.62481
0.745	5.62242
0.746	5.626
0.746	5.62731
0.747	5.6247
0.748	5.61838
0.749	5.61577
0.75	5.60775
0.751	5.60279
0.751	5.60007
0.752	5.59585
0.753	5.59255
0.754	5.59178
0.755	5.59461
0.756	5.59432
0.756	5.59188
0.757	5.58792
0.758	5.58133
0.759	5.57894
0.76	5.58061
0.761	5.58385
0.761	5.5829
0.762	5.57813
0.763	5.57455
0.764	5.57395
0.765	5.57118
0.765	5.56773
0.766	5.56681
0.767	5.5625
0.768	5.55518
0.769	5.54999
0.77	5.55178
0.77	5.55055
0.771	5.54997
0.772	5.54496
0.773	5.53944
0.774	5.54566
0.775	5.54547
0.775	5.54456
0.776	5.54722
0.777	5.5504
0.778	5.54962
0.779	5.54375
0.78	5.54168
0.78	5.54463
0.781	5.55021
0.782	5.55075
0.783	5.55096
0.784	5.54926
0.785	5.55279
0.785	5.55811
0.786	5.56287
0.787	5.56433
0.788	5.56611
0.789	5.56695
0.79	5.56865
0.79	5.5731
0.791	5.57842
0.792	5.58067
0.793	5.58004
0.794	5.58247
0.795	5.58873
0.795	5.59331
0.796	5.59431
0.797	5.59622
0.798	5.60201
0.799	5.60447
0.8	5.60615
0.8	5.60343
0.801	5.60565
0.802	5.60493
0.803	5.60662
0.804	5.61601
0.805	5.62403
0.805	5.62538
0.806	5.62561
0.807	5.62573
0.808	5.62611
0.809	5.63
0.81	5.63608
0.81	5.64411
0.811	5.64456
0.812	5.64625
0.813	5.65085
0.814	5.6511
0.815	5.65521
0.815	5.65254
0.816	5.65508
0.817	5.65979
0.818	5.66305
0.819	5.66151
0.82	5.66389
0.82	5.66739
0.821	5.67214
0.822	5.6722
0.823	5.67084
0.824	5.67393
0.825	5.6761
0.825	5.67883
0.826	5.68305
0.827	5.68262
0.828	5.681
0.829	5.68219
0.83	5.68284
0.83	5.68855
0.831	5.69448
0.832	5.69625
0.833	5.69965
0.834	5.70002
0.835	5.7045
0.835	5.70572
0.836	5.70407
0.837	5.70489
0.838	5.70822
0.839	5.70869
0.84	5.71104
0.84	5.71347
0.841	5.71866
0.842	5.72248
0.843	5.72661
0.844	5.72531
0.845	5.72433
0.845	5.72136
0.846	5.72027
0.847	5.7218
0.848	5.72763
0.849	5.73484
0.85	5.73531
0.85	5.73763
0.851	5.73528
0.852	5.73158
0.853	5.73516
0.854	5.74108
0.855	5.74345
0.855	5.74944
0.856	5.7511
0.857	5.75441
0.858	5.75659
0.859	5.76452
0.86	5.76212
0.86	5.7691
0.861	5.76735
0.862	5.76915
0.863	5.77237
0.864	5.77832
0.865	5.78054
0.865	5.77762
0.866	5.77932
0.867	5.78206
0.868	5.7783
0.869	5.77792
0.87	5.78159
0.87	5.78811
0.871	5.78888
0.872	5.79113
0.873	5.79329
0.874	5.79754
0.875	5.79597
0.875	5.8016
0.876	5.80022
0.877	5.80431
0.878	5.80485
0.879	5.81148
0.88	5.8083
0.88	5.81452
0.881	5.81581
0.882	5.81736
0.883	5.82033
0.884	5.81907
0.885	5.81543
0.885	5.81458
0.886	5.81681
0.887	5.82128
0.888	5.82247
0.889	5.82882
0.89	5.83069
0.89	5.8278
0.891	5.83421
0.892	5.83338
0.893	5.83814
0.894	5.84226
0.895	5.84222
0.895	5.83855
0.896	5.84213
0.897	5.84515
0.898	5.84355
0.899	5.84159
0.899	5.84451
0.9	5.84162
0.901	5.84299
0.902	5.84174
0.903	5.84722
0.904	5.8527
0.904	5.85135
0.905	5.85032
0.906	5.85134
0.907	5.85151
0.908	5.85234
0.909	5.85299
0.909	5.85316
0.91	5.85592
0.911	5.85903
0.912	5.8565
0.913	5.86119
0.914	5.85929
0.914	5.85934
0.915	5.85991
0.916	5.86365
0.917	5.865
0.918	5.87131
0.919	5.86895
0.919	5.87294
0.92	5.8685
0.921	5.87139
0.922	5.87012
0.923	5.87454
0.924	5.87365
0.924	5.86947
0.925	5.87639
0.926	5.87399
0.927	5.87932
0.928	5.87806
0.929	5.87707
0.929	5.8769
0.93	5.87587
0.931	5.87217
0.932	5.87224
0.933	5.877
0.934	5.87795
0.934	5.87716
0.935	5.87598
0.936	5.87583
0.937	5.87489
0.938	5.86507
0.939	5.86214
0.939	5.86567
0.94	5.867
0.941	5.86558
0.942	5.86927
0.943	5.86817
0.944	5.86459
0.944	5.86145
0.945	5.8546
0.946	5.85414
0.947	5.85442
0.948	5.85182
0.949	5.85479
0.949	5.85326
0.95	5.85629
0.951	5.85993
0.952	5.8554
0.953	5.85706
0.954	5.85265
0.954	5.84706
0.955	5.84636
0.956	5.84818
0.957	5.84826
0.958	5.84627
0.959	5.84139
0.959	5.8352
0.96	5.8295
0.961	5.82848
0.962	5.8263
0.963	5.82307
0.964	5.81799
0.964	5.81258
0.965	5.81323
0.966	5.81282
0.967	5.80717
0.968	5.81058
0.969	5.80656
0.969	5.80332
0.97	5.80525
0.971	5.80652
0.972	5.80219
0.973	5.80162
0.974	5.79826
0.974	5.79007
0.975	5.78717
0.976	5.78417
0.977	5.78022
0.978	5.77614
0.979	5.77485
0.979	5.77535
0.98	5.76648
0.981	5.76002
0.982	5.75747
0.983	5.75314
0.984	5.74648
0.984	5.74418
0.985	5.74788
0.986	5.7466
0.987	5.7471
0.988	5.74206
0.989	5.73905
0.989	5.73821
0.99	5.73276
0.991	5.73015
0.992	5.72361
0.993	5.71784
0.994	5.7162
0.994	5.71222
0.995	5.71223
0.996	5.7114
0.997	5.70773
0.998	5.69831
0.999	5.69071
0.999	5.68572
1	5.6883
1.001	5.68689
1.002	5.68876
1.003	5.68234
1.004	5.68042
1.004	5.68122
1.005	5.67869
1.006	5.67196
1.007	5.66448
1.008	5.66023
1.009	5.6564
1.009	5.64857
1.01	5.64881
1.011	5.64866
1.012	5.6435
1.013	5.639
1.014	5.63564
1.014	5.63391
1.015	5.63183
1.016	5.62613
1.017	5.62338
1.018	5.62114
1.019	5.61866
1.019	5.616
1.02	5.61144
1.021	5.60714
1.022	5.6064
1.023	5.60696
1.024	5.60364
1.024	5.60227
1.025	5.60162
1.026	5.59682
1.027	5.59007
1.028	5.5833
1.028	5.57543
1.029	5.57061
1.03	5.56472
1.031	5.55988
1.032	5.56048
1.033	5.55835
1.033	5.55259
1.034	5.54853
1.035	5.54406
1.036	5.53564
1.037	5.528
1.038	5.52437
1.038	5.51941
1.039	5.51716
1.04	5.5149
1.041	5.51079
1.042	5.50594
1.043	5.50277
1.043	5.49684
1.044	5.49477
1.045	5.49179
1.046	5.48988
1.047	5.48542
1.048	5.48309
1.048	5.482
1.049	5.48006
1.05	5.47512
1.051	5.47302
1.052	5.4644
1.053	5.45638
1.053	5.44973
1.054	5.44254
1.055	5.44102
1.056	5.43506
1.057	5.43526
1.058	5.43353
1.058	5.42275
1.059	5.41742
1.06	5.41687
1.061	5.41573
1.062	5.41545
1.063	5.41187
1.063	5.41261
1.064	5.40884
1.065	5.40985
1.066	5.40533
1.067	5.39785
1.068	5.39386
1.068	5.3909
1.069	5.38916
1.07	5.38833
1.071	5.3865
1.072	5.38488
1.073	5.38414
1.073	5.38036
1.074	5.37543
1.075	5.37244
1.076	5.37037
1.077	5.36826
1.078	5.37127
1.078	5.37521
1.079	5.37487
1.08	5.37284
1.081	5.37017
1.082	5.36678
1.083	5.3632
1.083	5.36058
1.084	5.35786
1.085	5.35846
1.086	5.35844
1.087	5.3563
1.088	5.35161
1.088	5.35046
1.089	5.34879
1.09	5.34889
1.091	5.34743
1.092	5.34859
1.093	5.34872
1.093	5.35228
1.094	5.35632
1.095	5.3606
1.096	5.36233
1.097	5.36295
1.098	5.36444
1.098	5.36
1.099	5.3587
1.1	5.36701
1.101	5.36767
1.102	5.36913
1.103	5.36677
1.103	5.36494
1.104	5.36777
1.105	5.36862
1.106	5.36766
1.107	5.36248
1.108	5.36397
1.108	5.36655
1.109	5.36648
1.11	5.36538
1.111	5.36741
1.112	5.37056
1.113	5.37552
1.113	5.37975
1.114	5.38012
1.115	5.38363
1.116	5.38786
1.117	5.39302
1.118	5.3976
1.118	5.40411
1.119	5.407
1.12	5.40409
1.121	5.4019
1.122	5.40386
1.123	5.40791
1.123	5.4097
1.124	5.41279
1.125	5.41275
1.126	5.412
1.127	5.41433
1.128	5.41676
1.128	5.42092
1.129	5.42662
1.13	5.431
1.131	5.43676
1.132	5.4399
1.133	5.44455
1.133	5.45028
1.134	5.4524
1.135	5.45474
1.136	5.45624
1.137	5.45625
1.138	5.45928
1.138	5.46129
1.139	5.46349
1.14	5.46873
1.141	5.47456
1.142	5.47697
1.143	5.48226
1.143	5.48214
1.144	5.48375
1.145	5.48879
1.146	5.49154
1.147	5.49101
1.148	5.49159
1.148	5.49439
1.149	5.49656
1.15	5.49929
1.151	5.50431
1.152	5.51002
1.153	5.51333
1.153	5.51709
1.154	5.5192
1.155	5.52064
1.156	5.52044
1.157	5.52035
1.158	5.51989
1.158	5.51813
1.159	5.51657
1.16	5.51366
1.161	5.51519
1.162	5.52091
1.162	5.52548
1.163	5.52781
1.164	5.52782
1.165	5.53326
1.166	5.5397
1.167	5.54591
1.167	5.5499
1.168	5.55126
1.169	5.55119
1.17	5.54963
1.171	5.54822
1.172	5.54802
1.172	5.5468
1.173	5.54594
1.174	5.54497
1.175	5.5438
1.176	5.54506
1.177	5.54573
1.177	5.54873
1.178	5.5514
1.179	5.5495
1.18	5.5489
1.181	5.54805
1.182	5.54693
1.182	5.54686
1.183	5.54694
1.184	5.5477
1.185	5.54807
1.186	5.54644
1.187	5.54199
1.187	5.5394
1.188	5.54114
1.189	5.54281
1.19	5.54034
1.191	5.53822
1.192	5.53713
1.192	5.53303
1.193	5.53075
1.194	5.5293
1.195	5.52296
1.196	5.51989
1.197	5.5176
1.197	5.51542
1.198	5.51417
1.199	5.51368
1.2	5.51712
1.201	5.51596
1.202	5.51445
1.202	5.51159
1.203	5.50463
1.204	5.49866
1.205	5.49404
1.206	5.49194
1.207	5.4874
1.207	5.4788
1.208	5.47227
1.209	5.46879
1.21	5.46569
1.211	5.46176
1.212	5.45645
1.212	5.45299
1.213	5.45148
1.214	5.45053
1.215	5.44901
1.216	5.44939
1.217	5.44711
1.217	5.44532
1.218	5.44402
1.219	5.44021
1.22	5.43973
1.221	5.44017
1.222	5.43855
1.222	5.43811
1.223	5.43552
1.224	5.43173
1.225	5.42756
1.226	5.4237
1.227	5.42184
1.227	5.42281
1.228	5.42624
1.229	5.4284
1.23	5.42788
1.231	5.4269
1.232	5.43207
1.232	5.43735
1.233	5.43656
1.234	5.43862
1.235	5.43782
1.236	5.43499
1.237	5.43749
1.237	5.44023
1.238	5.43894
1.239	5.43715
1.24	5.43452
1.241	5.43531
1.242	5.43527
1.242	5.43502
1.243	5.43804
1.244	5.4404
1.245	5.44419
1.246	5.44568
1.247	5.44665
1.247	5.44939
1.248	5.45211
1.249	5.45573
1.25	5.46002
1.251	5.46309
1.252	5.46526
1.252	5.46979
1.253	5.47447
1.254	5.4755
1.255	5.47605
1.256	5.47745
1.257	5.4781
1.257	5.47498
1.258	5.47119
1.259	5.46915
1.26	5.46915
1.261	5.47094
1.262	5.47201
1.262	5.47243
1.263	5.47431
1.264	5.47588
1.265	5.47711
1.266	5.47895
1.267	5.48076
1.267	5.4816
1.268	5.48148
1.269	5.48072
1.27	5.4796
1.271	5.48128
1.272	5.48562
1.272	5.48773
1.273	5.48421
1.274	5.4832
1.275	5.48233
1.276	5.48147
1.277	5.48397
1.277	5.48626
1.278	5.4895
1.279	5.49346
1.28	5.49641
1.281	5.50134
1.282	5.50506
1.282	5.50624
1.283	5.50496
1.284	5.50577
1.285	5.50554
1.286	5.50185
1.287	5.50222
1.287	5.50768
1.288	5.51129
1.289	5.50953
1.29	5.50783
1.291	5.50755
1.291	5.50779
1.292	5.50785
1.293	5.50721
1.294	5.50614
1.295	5.5041
1.296	5.50886
1.296	5.51359
1.297	5.51337
1.298	5.50884
1.299	5.50863
1.3	5.51207
1.301	5.51482
1.301	5.51306
1.302	5.51214
1.303	5.51173
1.304	5.50846
1.305	5.50623
1.306	5.50316
1.306	5.50211
1.307	5.50279
1.308	5.50378
1.309	5.50168
1.31	5.50316
1.311	5.50474
1.311	5.50361
1.312	5.50289
1.313	5.49821
1.314	5.49391
1.315	5.49398
1.316	5.49566
1.316	5.49799
1.317	5.50279
1.318	5.50243
1.319	5.50121
1.32	5.49702
1.321	5.49111
1.321	5.48557
1.322	5.48229
1.323	5.48066
1.324	5.47667
1.325	5.47213
1.326	5.46913
1.326	5.46943
1.327	5.46923
1.328	5.4668
1.329	5.46087
1.33	5.45853
1.331	5.45994
1.331	5.45895
1.332	5.45717
1.333	5.4523
1.334	5.44899
1.335	5.44631
1.336	5.44559
1.336	5.44411
1.337	5.44087
1.338	5.43509
1.339	5.4313
1.34	5.43331
1.341	5.43473
1.341	5.43503
1.342	5.43353
1.343	5.43316
1.344	5.43
1.345	5.42328
1.346	5.42586
1.346	5.43073
1.347	5.43025
1.348	5.42825
1.349	5.42656
1.35	5.42439
1.351	5.42449
1.351	5.42272
1.352	5.41985
1.353	5.41802
1.354	5.41199
1.355	5.40962
1.356	5.4128
1.356	5.41503
1.357	5.41128
1.358	5.4075
1.359	5.40475
1.36	5.4065
1.361	5.40598
1.361	5.4062
1.362	5.40596
1.363	5.40902
1.364	5.4103
1.365	5.41138
1.366	5.41635
1.366	5.41944
1.367	5.4213
1.368	5.41972
1.369	5.42132
1.37	5.42236
1.371	5.42425
1.371	5.42769
1.372	5.43013
1.373	5.43246
1.374	5.43649
1.375	5.44326
1.376	5.44459
1.376	5.44579
1.377	5.44465
1.378	5.4465
1.379	5.4497
1.38	5.45195
1.381	5.45751
1.381	5.46085
1.382	5.46122
1.383	5.46223
1.384	5.46452
1.385	5.4663
1.386	5.46932
1.386	5.47745
1.387	5.47974
1.388	5.47748
1.389	5.48219
1.39	5.48527
1.391	5.49032
1.391	5.48962
1.392	5.48981
1.393	5.49418
1.394	5.49636
1.395	5.4999
1.396	5.50661
1.396	5.51329
1.397	5.51462
1.398	5.51044
1.399	5.51734
1.4	5.51971
1.401	5.52023
1.401	5.51806
1.402	5.51841
1.403	5.51822
1.404	5.51965
1.405	5.51598
1.406	5.51551
1.406	5.51426
1.407	5.51214
1.408	5.51243
1.409	5.51525
1.41	5.51589
1.411	5.51627
1.411	5.51611
1.412	5.51341
1.413	5.51048
1.414	5.50913
1.415	5.50686
1.416	5.50506
1.416	5.50115
1.417	5.50202
1.418	5.50264
1.419	5.50345
1.42	5.50253
1.421	5.49736
1.421	5.49567
1.422	5.4908
1.423	5.48569
1.424	5.48594
1.425	5.48557
1.425	5.4823
1.426	5.47769
1.427	5.47141
1.428	5.46379
1.429	5.4591
1.43	5.45624
1.43	5.45313
1.431	5.44842
1.432	5.4414
1.433	5.43731
1.434	5.43218
1.435	5.42558
1.435	5.41944
1.436	5.4144
1.437	5.40938
1.438	5.40038
1.439	5.3898
1.44	5.38819
1.44	5.37721
1.441	5.37389
1.442	5.36923
1.443	5.36427
1.444	5.35572
1.445	5.35247
1.445	5.34913
1.446	5.34715
1.447	5.34462
1.448	5.34288
1.449	5.33778
1.45	5.32974
1.45	5.32305
1.451	5.31581
1.452	5.31043
1.453	5.30825
1.454	5.30557
1.455	5.30098
1.455	5.29137
1.456	5.2843
1.457	5.28007
1.458	5.27595
1.459	5.27427
1.46	5.2684
1.46	5.26272
1.461	5.25862
1.462	5.25709
1.463	5.25456
1.464	5.25373
1.465	5.24991
1.465	5.24187
1.466	5.23588
1.467	5.23227
1.468	5.23091
1.469	5.22929
1.47	5.23101
1.47	5.23106
1.471	5.22439
1.472	5.21632
1.473	5.21148
1.474	5.20705
1.475	5.20467
1.475	5.20607
1.476	5.20566
1.477	5.20657
1.478	5.20491
1.479	5.20172
1.48	5.19881
1.48	5.19935
1.481	5.19667
1.482	5.19703
1.483	5.19293
1.484	5.18811
1.485	5.18511
1.485	5.18988
1.486	5.19084
1.487	5.1871
1.488	5.18642
1.489	5.18405
1.49	5.18191
1.49	5.18342
1.491	5.18707
1.492	5.18673
1.493	5.18773
1.494	5.18635
1.495	5.18385
1.495	5.18393
1.496	5.18914
1.497	5.18882
1.498	5.19418
1.499	5.19907
1.5	5.1979
1.5	5.20083
1.501	5.1979
1.502	5.19923
1.503	5.20186
1.504	5.20397
1.505	5.19834
1.505	5.1975
1.506	5.20195
1.507	5.20655
1.508	5.20578
1.509	5.20993
1.51	5.20667
1.51	5.20842
1.511	5.20664
1.512	5.20545
1.513	5.20668
1.514	5.2089
1.515	5.21654
1.515	5.21959
1.516	5.22342
1.517	5.22244
1.518	5.2286
1.519	5.22482
1.52	5.22645
1.52	5.2294
1.521	5.23626
1.522	5.24375
1.523	5.24978
1.524	5.24984
1.525	5.2554
1.525	5.25956
1.526	5.26794
1.527	5.26613
1.528	5.2674
1.529	5.27242
1.53	5.27187
1.53	5.27567
1.531	5.27514
1.532	5.27822
1.533	5.28001
1.534	5.27953
1.535	5.28129
1.535	5.28452
1.536	5.28697
1.537	5.2905
1.538	5.29063
1.539	5.29399
1.54	5.29402
1.54	5.29437
1.541	5.29625
1.542	5.29434
1.543	5.3039
1.544	5.30804
1.545	5.30682
1.545	5.30844
1.546	5.31984
1.547	5.32378
1.548	5.3249
1.549	5.32798
1.55	5.3365
1.55	5.33058
1.551	5.3372
1.552	5.34111
1.553	5.34266
1.554	5.34341
1.554	5.34868
1.555	5.35567
1.556	5.35825
1.557	5.3625
1.558	5.37041
1.559	5.37492
1.559	5.37386
1.56	5.379
1.561	5.38576
1.562	5.388
1.563	5.39085
1.564	5.39194
1.564	5.39433
1.565	5.39683
1.566	5.40186
1.567	5.40625
1.568	5.40472
1.569	5.4095
1.569	5.41114
1.57	5.41102
1.571	5.41923
1.572	5.41821
1.573	5.4263
1.574	5.42291
1.574	5.42619
1.575	5.42697
1.576	5.43209
1.577	5.43715
1.578	5.44024
1.579	5.443
1.579	5.44788
1.58	5.45134
1.581	5.4583
1.582	5.46134
1.583	5.46552
1.584	5.47136
1.584	5.46669
1.585	5.46846
1.586	5.47298
1.587	5.47856
1.588	5.4795
1.589	5.48179
1.589	5.48481
1.59	5.48274
1.591	5.48755
1.592	5.49582
1.593	5.49885
1.594	5.50356
1.594	5.50956
1.595	5.51738
1.596	5.52264
1.597	5.52463
1.598	5.52398
1.599	5.52759
1.599	5.52231
1.6	5.52684
1.601	5.52957
1.602	5.53951
1.603	5.53934
1.604	5.54371
1.604	5.54277
1.605	5.54523
1.606	5.54698
1.607	5.55252
1.608	5.55388
1.609	5.55639
1.609	5.55998
1.61	5.56369
1.611	5.56558
1.612	5.56769
1.613	5.56909
1.614	5.57297
1.614	5.57749
1.615	5.58432
1.616	5.58701
1.617	5.59514
1.618	5.5992
1.619	5.60015
1.619	5.60569
1.62	5.60518
1.621	5.60621
1.622	5.61305
1.623	5.61312
1.624	5.61442
1.624	5.62
1.625	5.61991
1.626	5.6209
1.627	5.62879
1.628	5.63123
1.629	5.63122
1.629	5.62873
1.63	5.62904
1.631	5.62679
1.632	5.62963
1.633	5.62579
1.634	5.62321
1.634	5.62552
1.635	5.6248
1.636	5.62845
1.637	5.62651
1.638	5.62423
1.639	5.62359
1.639	5.62358
1.64	5.62428
1.641	5.63053
1.642	5.62861
1.643	5.6268
1.644	5.62193
1.644	5.62644
1.645	5.62888
1.646	5.63882
1.647	5.63685
1.648	5.64147
1.649	5.64213
1.649	5.64609
1.65	5.65078
1.651	5.65195
1.652	5.65354
1.653	5.65714
1.654	5.6603
1.654	5.66409
1.655	5.66843
1.656	5.66764
1.657	5.66838
1.658	5.6695
1.659	5.67036
1.659	5.66831
1.66	5.66685
1.661	5.66494
1.662	5.67205
1.663	5.67497
1.664	5.67416
[truncated: 31,546 more rows]

## Sheet: Supplementary Fig. 1h
m/z	Intensity
4000	992.8
4000	992.8
4000	992.7
4000	992.7
4000	992.7
4000	992.7
4000	992.7
4000	992.6
4000	992.6
4000	992.6
4000	992.5
4000	992.5
4000	992.5
4000	992.6
4000	992.6
4000	992.7
4000	992.7
4000	992.7
4001	992.8
4001	992.8
4001	992.8
4001	992.9
4001	992.9
4001	992.9
4001	992.9
4001	992.9
4001	992.9
4001	992.9
4001	992.9
4001	992.8
4001	992.7
4001	992.6
4001	992.5
4001	992.4
4001	992.2
4001	992
4001	991.8
4001	991.6
4001	991.4
4001	991.2
4001	991.1
4001	990.9
4001	990.7
4001	990.6
4001	990.4
4001	990.3
4001	990.1
4001	989.9
4001	989.7
4001	989.4
4001	989.2
4001	988.9
4001	988.6
4001	988.3
4002	987.9
4002	987.6
4002	987.3
4002	987
4002	986.7
4002	986.4
4002	986.2
4002	985.9
4002	985.7
4002	985.5
4002	985.3
4002	985
4002	984.8
4002	984.6
4002	984.4
4002	984.1
4002	983.9
4002	983.7
4002	983.5
4002	983.3
4002	983.1
4002	982.9
4002	982.7
4002	982.5
4002	982.2
4002	982
4002	981.8
4002	981.7
4002	981.5
4002	981.4
4002	981.2
4002	981.1
4002	981
4002	980.9
4002	980.8
4002	980.7
4003	980.5
4003	980.4
4003	980.3
4003	980.2
4003	980
4003	979.9
4003	979.7
4003	979.6
4003	979.4
4003	979.2
4003	979.1
4003	978.9
4003	978.8
4003	978.7
4003	978.5
4003	978.3
4003	978.1
4003	978
4003	977.8
4003	977.7
4003	977.6
4003	977.5
4003	977.4
4003	977.3
4003	977.2
4003	977.1
4003	977
4003	976.8
4003	976.6
4003	976.5
4003	976.4
4003	976.3
4003	976.2
4003	976.2
4003	976.1
4003	976
4003	975.9
4004	975.8
4004	975.8
4004	975.7
4004	975.7
4004	975.7
4004	975.6
4004	975.6
4004	975.6
4004	975.6
4004	975.6
4004	975.7
4004	975.7
4004	975.8
4004	975.9
4004	975.9
4004	976
4004	976.1
4004	976.2
4004	976.3
4004	976.5
4004	976.6
4004	976.8
4004	976.9
4004	977
4004	977.2
4004	977.4
4004	977.6
4004	977.8
4004	978
4004	978.2
4004	978.3
4004	978.4
4004	978.6
4004	978.7
4004	978.9
4004	979
4005	979.1
4005	979.2
4005	979.4
4005	979.5
4005	979.6
4005	979.8
4005	979.9
4005	980
4005	980.2
4005	980.4
4005	980.5
4005	980.6
4005	980.7
4005	980.8
4005	980.9
4005	981
4005	981.2
4005	981.4
4005	981.6
4005	981.8
4005	982
4005	982.3
4005	982.5
4005	982.7
4005	982.9
4005	983
4005	983.2
4005	983.4
4005	983.7
4005	983.9
4005	984.1
4005	984.4
4005	984.6
4005	984.9
4005	985.1
4005	985.4
4006	985.6
4006	985.9
4006	986.1
4006	986.3
4006	986.5
4006	986.7
4006	986.9
4006	987.1
4006	987.4
4006	987.7
4006	988
4006	988.3
4006	988.5
4006	988.8
4006	989
4006	989.2
4006	989.4
4006	989.5
4006	989.7
4006	989.9
4006	990.1
4006	990.3
4006	990.5
4006	990.7
4006	990.9
4006	991.2
4006	991.4
4006	991.7
4006	992
4006	992.3
4006	992.5
4006	992.9
4006	993.2
4006	993.5
4006	993.9
4006	994.3
4007	994.7
4007	995.1
4007	995.5
4007	995.9
4007	996.3
4007	996.7
4007	997.1
4007	997.5
4007	997.9
4007	998.4
4007	998.8
4007	999.3
4007	999.7
4007	1000
4007	1001
4007	1001
4007	1002
4007	1002
4007	1003
4007	1003
4007	1004
4007	1005
4007	1005
4007	1006
4007	1006
4007	1007
4007	1007
4007	1008
4007	1008
4007	1009
4007	1009
4007	1010
4007	1011
4007	1011
4007	1012
4007	1012
4008	1013
4008	1013
4008	1014
4008	1014
4008	1015
4008	1015
4008	1016
4008	1016
4008	1017
4008	1017
4008	1018
4008	1018
4008	1019
4008	1019
4008	1020
4008	1020
4008	1021
4008	1021
4008	1022
4008	1023
4008	1023
4008	1024
4008	1024
4008	1025
4008	1025
4008	1026
4008	1027
4008	1027
4008	1028
4008	1028
4008	1029
4008	1029
4008	1030
4008	1030
4008	1031
4008	1032
4009	1032
4009	1033
4009	1033
4009	1034
4009	1034
4009	1035
4009	1035
4009	1036
4009	1037
4009	1037
4009	1038
4009	1038
4009	1039
4009	1039
4009	1040
4009	1040
4009	1041
4009	1041
4009	1042
4009	1042
4009	1043
4009	1043
4009	1044
4009	1044
4009	1045
4009	1045
4009	1046
4009	1046
4009	1047
4009	1047
4009	1047
4009	1048
4009	1048
4009	1049
4009	1049
4009	1050
4009	1050
4010	1051
4010	1051
4010	1051
4010	1052
4010	1052
4010	1053
4010	1053
4010	1054
4010	1054
4010	1055
4010	1055
4010	1056
4010	1056
4010	1057
4010	1057
4010	1058
4010	1058
4010	1059
4010	1059
4010	1060
4010	1061
4010	1061
4010	1062
4010	1062
4010	1063
4010	1064
4010	1064
4010	1065
4010	1065
4010	1066
4010	1067
4010	1067
4010	1068
4010	1069
4010	1069
4010	1070
4011	1071
4011	1071
4011	1072
4011	1073
4011	1073
4011	1074
4011	1074
4011	1075
4011	1076
4011	1076
4011	1077
4011	1077
4011	1078
4011	1079
4011	1079
4011	1080
4011	1080
4011	1081
4011	1081
4011	1082
4011	1083
4011	1083
4011	1084
4011	1084
4011	1085
4011	1086
4011	1086
4011	1087
4011	1087
4011	1088
4011	1088
4011	1089
4011	1089
4011	1090
4011	1091
4011	1091
4012	1092
4012	1093
4012	1093
4012	1094
4012	1095
4012	1095
4012	1096
4012	1096
4012	1097
4012	1098
4012	1098
4012	1099
4012	1099
4012	1100
4012	1100
4012	1101
4012	1101
4012	1102
4012	1102
4012	1103
4012	1103
4012	1104
4012	1104
4012	1105
4012	1105
4012	1106
4012	1106
4012	1107
4012	1107
4012	1108
4012	1108
4012	1108
4012	1109
4012	1109
4012	1110
4012	1110
4013	1111
4013	1111
4013	1111
4013	1112
4013	1112
4013	1113
4013	1113
4013	1113
4013	1114
4013	1114
4013	1114
4013	1115
4013	1115
4013	1115
4013	1116
4013	1116
4013	1116
4013	1117
4013	1117
4013	1117
4013	1118
4013	1118
4013	1118
4013	1119
4013	1119
4013	1119
4013	1120
4013	1120
4013	1120
4013	1120
4013	1120
4013	1121
4013	1121
4013	1121
4013	1121
4013	1122
4014	1122
4014	1122
4014	1122
4014	1122
4014	1123
4014	1123
4014	1123
4014	1123
4014	1123
4014	1123
4014	1124
4014	1124
4014	1124
4014	1124
4014	1124
4014	1125
4014	1125
4014	1125
4014	1125
4014	1125
4014	1126
4014	1126
4014	1126
4014	1126
4014	1126
4014	1127
4014	1127
4014	1127
4014	1127
4014	1127
4014	1127
4014	1128
4014	1128
4014	1128
4014	1128
4014	1128
4015	1129
4015	1129
4015	1129
4015	1129
4015	1130
4015	1130
4015	1130
4015	1130
4015	1131
4015	1131
4015	1131
4015	1131
4015	1132
4015	1132
4015	1132
4015	1132
4015	1132
4015	1132
4015	1133
4015	1133
4015	1133
4015	1133
4015	1133
4015	1133
4015	1134
4015	1134
4015	1134
4015	1134
4015	1134
4015	1134
4015	1134
4015	1134
4015	1134
4015	1134
4015	1134
4015	1134
4015	1135
4016	1135
4016	1135
4016	1135
4016	1135
4016	1135
4016	1135
4016	1135
4016	1135
4016	1135
4016	1135
4016	1135
4016	1135
4016	1135
4016	1135
4016	1135
4016	1135
4016	1135
4016	1135
4016	1135
4016	1135
4016	1135
4016	1135
4016	1135
4016	1135
4016	1134
4016	1134
4016	1134
4016	1134
4016	1134
4016	1134
4016	1134
4016	1134
4016	1134
4016	1134
4016	1133
4016	1133
4017	1133
4017	1133
4017	1133
4017	1133
4017	1133
4017	1133
4017	1132
4017	1132
4017	1132
4017	1132
4017	1132
4017	1132
4017	1132
4017	1132
4017	1131
4017	1131
4017	1131
4017	1131
4017	1131
4017	1130
4017	1130
4017	1130
4017	1130
4017	1129
4017	1129
4017	1129
4017	1129
4017	1129
4017	1128
4017	1128
4017	1128
4017	1128
4017	1128
4017	1127
4017	1127
4017	1127
4018	1127
4018	1127
4018	1126
4018	1126
4018	1126
4018	1126
4018	1126
4018	1126
4018	1126
4018	1125
4018	1125
4018	1125
4018	1125
4018	1125
4018	1125
4018	1125
4018	1125
4018	1125
4018	1125
4018	1124
4018	1124
4018	1124
4018	1124
4018	1124
4018	1124
4018	1124
4018	1124
4018	1123
4018	1123
4018	1123
4018	1123
4018	1123
4018	1123
4018	1123
4018	1123
4018	1123
4019	1123
4019	1123
4019	1123
4019	1123
4019	1123
4019	1123
4019	1123
4019	1123
4019	1123
4019	1123
4019	1124
4019	1124
4019	1124
4019	1124
4019	1125
4019	1125
4019	1125
4019	1125
4019	1126
4019	1126
4019	1126
4019	1126
4019	1126
4019	1127
4019	1127
4019	1127
4019	1128
4019	1128
4019	1128
4019	1128
4019	1129
4019	1129
4019	1129
4019	1129
4019	1130
4019	1130
4020	1130
4020	1130
4020	1131
4020	1131
4020	1131
4020	1131
4020	1132
4020	1132
4020	1132
4020	1132
4020	1133
4020	1133
4020	1133
4020	1133
4020	1134
4020	1134
4020	1134
4020	1134
4020	1135
4020	1135
4020	1135
4020	1135
4020	1135
4020	1136
4020	1136
4020	1136
4020	1136
4020	1137
4020	1137
4020	1137
4020	1137
4020	1138
4020	1138
4020	1138
4020	1138
4020	1138
4021	1139
4021	1139
4021	1139
4021	1140
4021	1140
4021	1140
4021	1140
4021	1141
4021	1141
4021	1141
4021	1142
4021	1142
4021	1142
4021	1143
4021	1143
4021	1144
4021	1144
4021	1144
4021	1145
4021	1145
4021	1145
4021	1146
4021	1146
4021	1147
4021	1147
4021	1147
4021	1148
4021	1148
4021	1148
4021	1149
4021	1149
4021	1150
4021	1150
4021	1150
4021	1151
4021	1151
4022	1151
4022	1152
4022	1152
4022	1152
4022	1153
4022	1153
4022	1153
4022	1154
4022	1154
4022	1154
4022	1155
4022	1155
4022	1155
4022	1156
4022	1156
4022	1157
4022	1157
4022	1157
4022	1158
4022	1158
4022	1159
4022	1159
4022	1160
4022	1160
4022	1161
4022	1161
4022	1162
4022	1162
4022	1163
4022	1163
4022	1164
4022	1164
4022	1165
4022	1165
4022	1166
4022	1166
4023	1167
4023	1167
4023	1168
4023	1168
4023	1169
4023	1169
4023	1170
4023	1171
4023	1171
4023	1172
4023	1172
4023	1173
4023	1173
4023	1174
4023	1174
4023	1175
4023	1176
4023	1176
4023	1177
4023	1177
4023	1178
4023	1179
4023	1179
4023	1180
4023	1180
4023	1181
4023	1181
4023	1182
4023	1182
4023	1182
4023	1183
4023	1183
4023	1184
4023	1184
4023	1184
4023	1185
4023	1185
4024	1186
4024	1186
4024	1187
4024	1187
4024	1188
4024	1188
4024	1188
4024	1189
4024	1189
4024	1190
4024	1190
4024	1190
4024	1191
4024	1191
4024	1191
4024	1191
4024	1192
4024	1192
4024	1192
4024	1193
4024	1193
4024	1193
4024	1194
4024	1194
4024	1194
4024	1194
4024	1195
4024	1195
4024	1195
4024	1195
4024	1195
4024	1195
4024	1195
4024	1195
4024	1195
4024	1196
4025	1196
4025	1196
4025	1196
4025	1196
4025	1196
4025	1196
4025	1196
4025	1197
4025	1197
4025	1197
4025	1197
4025	1197
4025	1197
4025	1197
4025	1197
4025	1198
4025	1198
4025	1198
4025	1198
4025	1198
4025	1198
4025	1198
4025	1198
4025	1198
4025	1198
4025	1198
4025	1198
4025	1198
4025	1198
4025	1198
4025	1198
4025	1198
4025	1198
4025	1198
4025	1198
4025	1198
4026	1198
4026	1198
4026	1198
4026	1198
4026	1198
4026	1198
4026	1198
4026	1198
4026	1198
4026	1198
4026	1198
4026	1198
4026	1198
4026	1198
4026	1198
4026	1198
4026	1198
4026	1198
4026	1198
4026	1198
4026	1198
4026	1198
4026	1198
4026	1197
4026	1197
4026	1197
4026	1197
4026	1197
4026	1197
4026	1197
4026	1196
4026	1196
4026	1196
4026	1196
4026	1195
4026	1195
4027	1195
4027	1195
4027	1194
4027	1194
4027	1194
4027	1194
4027	1194
4027	1193
4027	1193
4027	1193
4027	1192
4027	1192
4027	1192
4027	1191
4027	1191
4027	1191
4027	1191
4027	1190
4027	1190
4027	1190
4027	1190
4027	1189
4027	1189
4027	1189
4027	1189
4027	1189
4027	1188
4027	1188
4027	1188
4027	1188
4027	1188
4027	1187
4027	1187
4027	1187
4027	1187
4027	1186
4028	1186
4028	1186
4028	1185
4028	1185
4028	1185
4028	1184
4028	1184
4028	1183
4028	1183
4028	1182
4028	1182
4028	1182
4028	1181
4028	1181
4028	1180
4028	1180
4028	1179
4028	1179
4028	1178
4028	1178
4028	1177
4028	1177
4028	1176
4028	1176
4028	1176
4028	1175
4028	1175
4028	1174
4028	1174
4028	1173
4028	1173
4028	1173
4028	1172
4028	1172
4028	1171
4028	1171
4029	1170
4029	1170
4029	1169
4029	1169
4029	1168
4029	1168
4029	1168
4029	1167
4029	1167
4029	1166
4029	1166
4029	1165
4029	1165
4029	1165
4029	1164
4029	1164
4029	1164
4029	1163
4029	1163
4029	1162
4029	1162
4029	1161
4029	1161
4029	1161
4029	1160
4029	1160
4029	1159
4029	1159
4029	1159
4029	1158
4029	1158
4029	1158
4029	1157
4029	1157
4029	1157
4029	1156
4030	1156
4030	1156
4030	1156
4030	1155
4030	1155
4030	1154
4030	1154
4030	1154
4030	1153
4030	1153
4030	1152
4030	1152
4030	1152
4030	1151
4030	1151
4030	1150
4030	1150
4030	1150
4030	1149
4030	1149
4030	1148
4030	1148
4030	1147
4030	1147
4030	1146
4030	1146
4030	1145
4030	1145
4030	1144
4030	1144
4030	1143
4030	1142
4030	1142
4030	1141
4030	1141
4030	1140
4031	1139
4031	1139
4031	1138
4031	1137
4031	1137
4031	1136
4031	1136
4031	1135
4031	1135
4031	1134
4031	1134
4031	1133
4031	1133
4031	1132
4031	1132
4031	1131
4031	1131
4031	1130
4031	1130
4031	1129
4031	1129
4031	1128
4031	1128
4031	1127
4031	1127
4031	1126
4031	1126
4031	1125
4031	1125
4031	1124
4031	1124
4031	1123
4031	1123
4031	1122
4031	1122
4031	1121
4032	1121
4032	1120
4032	1120
4032	1119
4032	1119
4032	1118
4032	1118
4032	1117
4032	1117
4032	1116
4032	1116
4032	1115
4032	1115
4032	1114
4032	1114
4032	1114
4032	1113
4032	1113
4032	1112
4032	1112
4032	1112
4032	1111
4032	1111
4032	1110
4032	1110
4032	1109
4032	1109
4032	1109
4032	1108
4032	1108
4032	1108
4032	1107
4032	1107
4032	1106
4032	1106
4032	1106
4033	1105
4033	1105
4033	1105
4033	1104
4033	1104
4033	1103
4033	1103
4033	1103
4033	1102
4033	1102
4033	1101
4033	1101
4033	1101
4033	1100
4033	1100
4033	1099
4033	1099
4033	1098
4033	1098
4033	1098
4033	1097
4033	1097
4033	1096
4033	1096
4033	1096
4033	1095
4033	1095
4033	1095
4033	1094
4033	1094
4033	1094
4033	1093
4033	1093
4033	1092
4033	1092
4033	1091
4034	1091
4034	1091
4034	1090
4034	1090
4034	1089
4034	1089
4034	1088
4034	1088
4034	1087
4034	1087
4034	1086
4034	1085
4034	1085
4034	1084
4034	1084
4034	1083
4034	1083
4034	1082
4034	1081
4034	1081
4034	1080
4034	1079
4034	1079
4034	1078
4034	1077
4034	1077
4034	1076
4034	1076
4034	1075
4034	1074
4034	1074
4034	1073
4034	1072
4034	1072
4034	1071
4034	1070
4034	1070
4035	1069
4035	1068
4035	1068
4035	1067
4035	1067
4035	1066
4035	1066
4035	1065
4035	1064
4035	1064
4035	1063
4035	1062
4035	1062
4035	1061
4035	1060
4035	1059
4035	1059
4035	1058
4035	1057
4035	1057
4035	1056
4035	1055
4035	1054
4035	1054
4035	1053
4035	1052
4035	1052
4035	1051
4035	1050
4035	1050
4035	1049
4035	1049
4035	1048
4035	1047
4035	1047
4035	1046
4036	1045
4036	1045
4036	1044
4036	1044
4036	1043
4036	1042
4036	1042
4036	1041
4036	1041
4036	1040
4036	1040
4036	1039
4036	1039
4036	1038
4036	1038
4036	1038
4036	1037
4036	1037
4036	1036
4036	1036
4036	1036
4036	1035
4036	1035
4036	1034
4036	1034
4036	1034
4036	1033
4036	1033
4036	1032
4036	1032
4036	1031
4036	1031
4036	1031
4036	1030
4036	1030
4036	1030
4037	1029
4037	1029
4037	1028
4037	1028
4037	1028
4037	1027
4037	1027
4037	1027
4037	1026
4037	1026
4037	1025
4037	1025
4037	1025
4037	1024
4037	1024
4037	1023
4037	1023
4037	1023
4037	1022
4037	1022
4037	1022
4037	1021
4037	1021
4037	1021
4037	1020
4037	1020
4037	1020
4037	1020
4037	1019
4037	1019
4037	1019
4037	1018
4037	1018
4037	1018
4037	1017
4037	1017
4038	1017
4038	1016
4038	1016
4038	1016
4038	1016
4038	1015
4038	1015
4038	1015
4038	1014
4038	1014
4038	1014
4038	1013
4038	1013
4038	1013
4038	1012
4038	1012
4038	1012
4038	1011
4038	1011
4038	1011
4038	1010
4038	1010
4038	1010
4038	1009
4038	1009
4038	1009
4038	1008
4038	1008
4038	1007
4038	1007
4038	1007
4038	1006
4038	1006
4038	1006
4038	1005
4038	1005
4039	1004
4039	1004
4039	1004
4039	1003
4039	1003
4039	1003
4039	1003
4039	1002
4039	1002
4039	1002
4039	1002
4039	1001
4039	1001
4039	1001
4039	1001
4039	1001
4039	1000
4039	1000
4039	1000
4039	1000
4039	1000
4039	999.8
4039	999.8
4039	999.7
4039	999.7
4039	999.7
4039	999.7
4039	999.7
4039	999.8
4039	999.8
4039	999.9
4039	999.9
4039	1000
4039	1000
4039	1000
4039	1000
4040	1001
4040	1001
4040	1001
4040	1001
4040	1001
4040	1002
4040	1002
4040	1002
4040	1002
4040	1002
4040	1003
4040	1003
4040	1003
4040	1003
4040	1003
4040	1003
4040	1004
4040	1004
4040	1004
4040	1004
4040	1004
4040	1005
4040	1005
4040	1005
4040	1005
4040	1005
4040	1005
4040	1006
4040	1006
4040	1006
4040	1006
4040	1007
4040	1007
4040	1007
4040	1008
4040	1008
4041	1008
4041	1008
4041	1009
4041	1009
4041	1009
4041	1010
4041	1010
4041	1010
4041	1011
4041	1011
4041	1011
4041	1012
4041	1012
4041	1012
4041	1013
4041	1013
4041	1013
4041	1014
4041	1014
4041	1015
4041	1015
4041	1015
4041	1016
4041	1016
4041	1016
4041	1017
4041	1017
4041	1017
4041	1018
4041	1018
4041	1019
4041	1019
4041	1019
4041	1020
4041	1020
4041	1021
4042	1021
4042	1021
4042	1022
4042	1022
4042	1022
4042	1023
4042	1023
4042	1023
4042	1023
4042	1024
4042	1024
4042	1024
4042	1024
4042	1025
4042	1025
4042	1025
4042	1025
4042	1025
4042	1026
4042	1026
4042	1026
4042	1026
4042	1026
4042	1027
4042	1027
4042	1027
4042	1027
4042	1028
4042	1028
4042	1028
4042	1028
4042	1028
4042	1029
4042	1029
4042	1029
4042	1029
4043	1029
4043	1029
4043	1030
4043	1030
4043	1030
4043	1030
4043	1030
4043	1030
4043	1031
4043	1031
4043	1031
4043	1031
4043	1031
4043	1032
4043	1032
4043	1032
4043	1032
4043	1032
4043	1033
4043	1033
4043	1033
4043	1033
4043	1033
4043	1033
4043	1034
4043	1034
4043	1034
4043	1034
4043	1034
4043	1034
4043	1035
4043	1035
4043	1035
4043	1035
4043	1036
4043	1036
4044	1036
4044	1036
4044	1037
4044	1037
4044	1037
4044	1037
4044	1038
4044	1038
4044	1038
4044	1038
4044	1039
4044	1039
4044	1039
4044	1040
4044	1040
4044	1040
4044	1041
4044	1041
4044	1041
4044	1042
4044	1042
4044	1043
4044	1043
4044	1043
4044	1044
4044	1044
4044	1044
4044	1044
4044	1045
4044	1045
4044	1045
4044	1045
4044	1046
4044	1046
4044	1046
4044	1046
4045	1046
4045	1047
4045	1047
4045	1047
4045	1047
4045	1047
4045	1047
4045	1048
4045	1048
4045	1048
4045	1048
4045	1048
4045	1048
4045	1048
4045	1048
4045	1048
4045	1048
4045	1049
4045	1049
4045	1049
4045	1049
4045	1049
4045	1049
4045	1049
4045	1049
4045	1048
4045	1048
4045	1048
4045	1048
4045	1048
4045	1048
4045	1048
4045	1048
4045	1048
4045	1048
4045	1048
4046	1048
4046	1048
4046	1048
4046	1048
4046	1048
4046	1048
4046	1048
4046	1048
4046	1048
4046	1048
4046	1048
4046	1048
4046	1047
4046	1047
4046	1047
4046	1047
4046	1047
4046	1047
4046	1047
4046	1047
4046	1047
4046	1047
4046	1047
4046	1047
4046	1047
4046	1046
4046	1046
4046	1046
4046	1046
4046	1046
4046	1046
4046	1046
4046	1046
4046	1046
4046	1046
4046	1045
4047	1045
4047	1045
4047	1045
4047	1045
4047	1045
4047	1044
4047	1044
4047	1044
4047	1044
4047	1044
4047	1044
4047	1044
4047	1043
4047	1043
4047	1043
4047	1043
4047	1042
4047	1042
4047	1042
4047	1042
4047	1042
4047	1041
4047	1041
4047	1041
4047	1041
4047	1041
4047	1041
4047	1041
4047	1041
4047	1041
4047	1040
4047	1040
4047	1040
4047	1040
4047	1040
4047	1041
4048	1041
4048	1041
4048	1041
4048	1041
4048	1041
4048	1041
4048	1041
4048	1041
4048	1040
4048	1040
4048	1040
4048	1040
4048	1040
4048	1040
4048	1040
4048	1040
4048	1040
4048	1040
4048	1040
4048	1040
4048	1040
4048	1040
4048	1040
4048	1040
4048	1040
4048	1040
4048	1040
4048	1040
4048	1040
4048	1040
4048	1040
4048	1040
4048	1040
4048	1040
4048	1040
4048	1039
4049	1039
4049	1039
4049	1039
4049	1039
4049	1039
4049	1039
4049	1039
4049	1039
4049	1039
4049	1038
4049	1038
4049	1038
4049	1038
4049	1038
4049	1038
4049	1038
4049	1038
4049	1037
4049	1037
4049	1037
4049	1037
4049	1037
4049	1037
4049	1036
4049	1036
4049	1036
4049	1036
4049	1036
4049	1036
4049	1035
4049	1035
4049	1035
4049	1035
4049	1035
4049	1034
4049	1034
4050	1034
4050	1034
4050	1033
4050	1033
4050	1033
4050	1032
4050	1032
4050	1032
4050	1032
4050	1031
4050	1031
4050	1031
4050	1031
4050	1030
4050	1030
4050	1030
4050	1030
4050	1029
4050	1029
4050	1029
4050	1029
4050	1028
4050	1028
4050	1028
4050	1028
4050	1027
4050	1027
4050	1027
4050	1027
4050	1026
4050	1026
4050	1026
4050	1026
4050	1026
4050	1025
4050	1025
4051	1025
4051	1025
4051	1024
4051	1024
4051	1024
4051	1024
4051	1023
4051	1023
4051	1023
4051	1023
4051	1022
4051	1022
4051	1022
4051	1022
4051	1022
4051	1022
4051	1022
4051	1022
4051	1022
4051	1022
4051	1022
4051	1021
4051	1021
4051	1021
4051	1021
4051	1021
4051	1021
4051	1021
4051	1021
4051	1021
4051	1021
4051	1021
4051	1021
4051	1021
4051	1021
4051	1021
4052	1021
4052	1021
4052	1021
4052	1021
4052	1021
4052	1021
4052	1021
4052	1021
4052	1021
4052	1020
4052	1020
4052	1020
4052	1020
4052	1020
4052	1020
4052	1019
4052	1019
4052	1019
4052	1019
4052	1019
4052	1019
4052	1019
4052	1019
4052	1018
4052	1018
4052	1018
4052	1018
4052	1018
4052	1018
4052	1018
4052	1017
4052	1017
4052	1017
4052	1017
4052	1017
4052	1016
4053	1016
4053	1016
4053	1016
4053	1016
4053	1016
4053	1015
4053	1015
4053	1015
4053	1015
4053	1014
4053	1014
4053	1014
4053	1013
4053	1013
4053	1012
4053	1012
4053	1012
4053	1011
4053	1011
4053	1010
4053	1010
4053	1009
4053	1009
4053	1009
4053	1008
4053	1008
4053	1007
4053	1007
4053	1007
4053	1006
4053	1006
4053	1006
4053	1005
4053	1005
4053	1005
4053	1004
4054	1004
4054	1004
4054	1003
4054	1003
4054	1003
4054	1002
4054	1002
4054	1002
4054	1001
4054	1001
4054	1001
4054	1000
4054	1000
4054	999.9
4054	999.6
4054	999.4
4054	999.1
4054	998.8
4054	998.6
4054	998.4
4054	998.2
4054	998
4054	997.8
4054	997.6
4054	997.4
4054	997.2
4054	996.9
4054	996.7
4054	996.5
4054	996.3
4054	996.1
4054	995.8
4054	995.6
4054	995.4
4054	995.2
4054	995
4055	994.8
4055	994.7
4055	994.5
4055	994.3
4055	994.1
4055	993.8
4055	993.6
4055	993.3
4055	993
4055	992.6
4055	992.3
4055	992
4055	991.6
4055	991.3
4055	991
4055	990.7
4055	990.4
4055	990.1
4055	989.8
4055	989.6
4055	989.3
4055	989.1
4055	988.9
4055	988.7
4055	988.5
4055	988.3
4055	988.1
4055	987.9
4055	987.7
4055	987.5
4055	987.3
4055	987
[truncated: 197,094 more rows]

## Sheet: Supplementary Fig. 3f
Resolution (1/Å)	FSC
0.0194082	0.99917
0.0240503	0.999142
0.0271345	0.999131
0.0299825	0.999102
0.0321747	0.999093
0.0339306	0.999091
0.0359705	0.999044
0.0373156	0.998999
0.0388231	0.998954
0.0403287	0.998901
0.0415348	0.998844
0.0426124	0.99879
0.0439183	0.998738
0.0448018	0.998667
0.0461033	0.998569
0.0470215	0.998502
0.0479461	0.998409
0.0485409	0.998345
0.0496884	0.998285
0.0507083	0.998223
0.0513754	0.998138
0.0521543	0.998045
0.0528553	0.997939
0.053577	0.997851
0.0544773	0.997782
0.0551386	0.997677
0.0557827	0.997556
0.0565125	0.997462
0.0572442	0.997366
0.0577742	0.997284
0.0583889	0.997201
0.0590037	0.99708
0.0595591	0.997012
0.0601638	0.996925
0.0608036	0.99684
0.0616804	0.99672
0.0619782	0.996623
0.0624962	0.996523
0.0629828	0.996419
0.0634126	0.996355
0.0639887	0.996207
0.0647449	0.996081
0.0650845	0.996019
0.0656352	0.995915
0.0661405	0.995845
0.0666913	0.995758
0.0670743	0.995678
0.067394	0.995608
0.0680341	0.995477
0.068526	0.995478
0.0689069	0.995342
0.0693752	0.995281
0.0696774	0.995231
0.0701256	0.995132
0.0706448	0.99505
0.0712522	0.994954
0.0715102	0.994842
0.0718974	0.99475
0.0724121	0.99467
0.0727457	0.994587
0.0732243	0.994501
0.0734335	0.994419
0.0739396	0.994315
0.0741214	0.994195
0.0745561	0.994071
0.0751012	0.994001
0.0754997	0.993829
0.0759211	0.993682
0.0761641	0.993675
0.0766674	0.99361
0.0769792	0.993483
0.0773385	0.993324
0.0775821	0.993209
0.0779852	0.992978
0.0782538	0.992882
0.0785738	0.992719
0.0789124	0.992552
0.0794814	0.992447
0.0797377	0.992387
0.0800523	0.9922
0.0803326	0.992109
0.0807099	0.991888
0.0809463	0.991776
0.0812682	0.991628
0.0816873	0.991557
0.0820652	0.991372
0.0823691	0.991194
0.082631	0.991104
0.0829244	0.990911
0.0833546	0.990838
0.0834925	0.990734
0.0838945	0.990561
0.0840004	0.990451
0.0843324	0.990239
0.0847062	0.990032
0.0849529	0.989771
0.085262	0.98956
0.0856935	0.989409
0.0858355	0.989303
0.0862611	0.98916
0.0864689	0.989069
0.0869787	0.988848
0.0871307	0.988662
0.0874153	0.988523
0.0876099	0.988378
0.0878512	0.988219
0.0881401	0.988111
0.0883742	0.988063
0.088587	0.987853
0.0889026	0.988016
0.0893403	0.987746
0.0894867	0.987575
0.0896734	0.98738
0.0899591	0.987206
0.0903824	0.987041
0.0906489	0.986919
0.090721	0.9868
0.0910432	0.98663
0.0914043	0.986451
0.0916737	0.986274
0.0919159	0.986074
0.0921761	0.985992
0.0923407	0.985894
0.0925468	0.98576
0.0927888	0.985784
0.0929549	0.985604
0.093302	0.985502
0.0935874	0.985353
0.0939923	0.985389
0.0941453	0.985157
0.0944242	0.98503
0.0944728	0.984982
0.0946043	0.984885
0.0949231	0.984887
0.0951805	0.984654
0.0954824	0.984466
0.0956838	0.984327
0.0959537	0.98418
0.0961911	0.984165
0.0963501	0.984011
0.0965767	0.984026
0.0969361	0.983815
0.0972383	0.983706
0.0973661	0.983479
0.0976317	0.983378
0.0977737	0.983215
0.0980992	0.983174
0.0982863	0.983035
0.0984565	0.98275
0.0986237	0.982605
0.0988809	0.982264
0.0989312	0.982135
0.0992401	0.981814
0.099393	0.981521
0.0995769	0.981386
0.0998528	0.981144
0.100161	0.981111
0.100493	0.980908
0.10061	0.98076
0.100877	0.980579
0.100966	0.98048
0.10118	0.980228
0.101454	0.980067
0.101635	0.979801
0.101825	0.979567
0.102056	0.979713
0.102359	0.979255
0.102503	0.979149
0.102672	0.978844
0.10288	0.978427
0.102997	0.978265
0.103202	0.978139
0.103483	0.977931
0.103615	0.977495
0.103843	0.977296
0.104003	0.977036
0.10412	0.976703
0.104441	0.976441
0.10466	0.976044
0.104776	0.975611
0.105015	0.97531
0.105345	0.974961
0.105461	0.97486
0.105557	0.974686
0.105637	0.974374
0.105923	0.974014
0.106063	0.973865
0.106456	0.974108
0.106572	0.973739
0.106692	0.973613
0.106926	0.973114
0.107075	0.972724
0.107366	0.972383
0.107445	0.972139
0.107644	0.971995
0.107984	0.971717
0.108035	0.971567
0.108274	0.971447
0.108453	0.971066
0.108543	0.971089
0.108697	0.970633
0.108913	0.970444
0.109105	0.970336
0.109412	0.970199
0.109479	0.970389
0.109589	0.970009
0.109799	0.969589
0.109837	0.969191
0.11006	0.968656
0.110327	0.968507
0.110507	0.967795
0.110668	0.967595
0.110814	0.967504
0.110913	0.967148
0.11122	0.967023
0.11137	0.967159
0.111501	0.966986
0.111736	0.966646
0.112026	0.966565
0.112241	0.966281
0.112334	0.965948
0.112549	0.965765
0.112675	0.965712
0.112776	0.965353
0.112908	0.965188
0.11312	0.964787
0.113212	0.964658
0.113346	0.964438
0.113523	0.964369
0.113688	0.964008
0.113772	0.963868
0.114045	0.963971
0.114166	0.963533
0.114405	0.963214
0.114531	0.962856
0.114711	0.962862
0.114948	0.962749
0.115073	0.962488
0.115135	0.962159
0.115413	0.961773
0.115437	0.961481
0.115605	0.96096
0.115892	0.960689
0.116009	0.960327
0.116154	0.960035
0.11631	0.959928
0.116463	0.959835
0.116756	0.959268
0.116766	0.95895
0.116921	0.958611
0.117099	0.958336
0.117213	0.958088
0.117387	0.957866
0.11769	0.957602
0.11777	0.9575
0.117837	0.957076
0.11797	0.956842
0.118165	0.956537
0.118293	0.956299
0.118492	0.955853
0.118656	0.956067
0.118792	0.955868
0.119043	0.955796
0.119114	0.955473
0.119408	0.955844
0.119425	0.955715
0.119526	0.954907
0.1196	0.954429
0.119823	0.954056
0.119863	0.953502
0.119954	0.953303
0.120251	0.952682
0.120407	0.952031
0.120511	0.95171
0.12072	0.951403
0.120819	0.95115
0.120932	0.950376
0.121183	0.949937
0.121347	0.949321
0.121459	0.949409
0.12164	0.948744
0.121704	0.94836
0.121872	0.948322
0.122026	0.947878
0.122074	0.947437
0.122185	0.947137
0.122429	0.946713
0.122553	0.946097
0.122888	0.945649
0.123021	0.94529
0.123131	0.944882
0.123293	0.944632
0.123327	0.94419
0.123461	0.944018
0.123653	0.943481
0.12373	0.94275
0.123818	0.942867
0.123915	0.942537
0.124104	0.942265
0.124223	0.942135
0.124393	0.941488
0.124573	0.941303
0.124669	0.940894
0.124678	0.940745
0.124836	0.939838
0.124958	0.939043
0.12519	0.938893
0.125397	0.938744
0.125481	0.938456
0.125539	0.938546
0.12575	0.937803
0.125835	0.937692
0.126004	0.937468
0.126245	0.936965
0.126378	0.936723
0.126461	0.936312
0.126594	0.935464
0.126738	0.935883
0.12676	0.935002
0.126942	0.934402
0.127126	0.934032
0.127281	0.933669
0.127455	0.93358
0.12748	0.932867
0.127599	0.932777
0.127927	0.932415
0.127993	0.932
0.128013	0.931628
0.128205	0.93163
0.128299	0.931196
0.128319	0.930821
0.128401	0.930322
0.128657	0.929753
0.128739	0.929514
0.128857	0.929123
0.128966	0.928637
0.129157	0.928394
0.129274	0.92831
0.129517	0.927851
0.129561	0.928005
0.129678	0.927661
0.129836	0.92726
0.129941	0.927619
0.130069	0.927481
0.130293	0.927381
0.130373	0.926983
0.130423	0.926787
0.130493	0.927002
0.13066	0.926763
0.130802	0.926602
0.130844	0.926557
0.131085	0.92637
0.131165	0.92621
0.131317	0.92606
0.131399	0.925895
0.131528	0.925691
0.131621	0.925732
0.131782	0.926458
0.131919	0.926279
0.131989	0.926653
0.132018	0.926723
0.132191	0.926061
0.132385	0.925621
0.132683	0.924921
0.132809	0.924182
0.132866	0.923734
0.13296	0.922841
0.133104	0.922324
0.133131	0.92174
0.133216	0.921363
0.133433	0.920976
0.133512	0.920595
0.133637	0.92039
0.133796	0.920233
0.133938	0.919582
0.133986	0.91948
0.134147	0.918656
0.134279	0.918598
0.134286	0.918961
0.134387	0.918838
0.134523	0.91843
0.134636	0.918623
0.13469	0.918721
0.134887	0.918078
0.135089	0.91798
0.135153	0.917777
0.135237	0.917999
0.135379	0.917823
0.135443	0.91759
0.135504	0.917717
0.135722	0.917451
0.13584	0.917468
0.135925	0.91755
0.13599	0.91776
0.136192	0.917677
0.13631	0.917305
0.136346	0.918065
0.13657	0.917248
0.136623	0.91735
0.136693	0.916942
0.136806	0.916243
0.136956	0.915828
0.137069	0.915478
0.137334	0.915083
0.137433	0.914336
0.137527	0.914868
0.137697	0.914443
0.137742	0.913604
0.137811	0.913608
0.137915	0.913102
0.138092	0.912435
0.138131	0.912353
0.138252	0.911837
0.138311	0.911324
0.138498	0.910906
0.138594	0.91001
0.138594	0.910229
0.13877	0.910322
0.138902	0.908826
0.138977	0.908797
0.139109	0.908733
0.139207	0.908386
0.139259	0.908327
0.139456	0.907937
0.139616	0.907619
0.139713	0.907664
0.139755	0.907252
0.139843	0.907639
0.140003	0.907231
0.140013	0.906291
0.140097	0.906063
0.140281	0.906239
0.140464	0.90611
0.140539	0.905835
0.140591	0.905532
0.140688	0.905393
0.140818	0.905349
0.140937	0.904913
0.14112	0.904393
0.14112	0.904411
0.141198	0.904255
0.141413	0.904153
0.141526	0.903938
0.141583	0.903246
0.14184	0.903046
0.141925	0.902408
0.141952	0.903081
0.14203	0.902517
0.142212	0.901271
0.142253	0.901037
0.142321	0.90096
0.142405	0.900246
0.142528	0.900247
0.142624	0.900194
0.14273	0.90016
0.142803	0.899532
0.142943	0.899373
0.143016	0.899032
0.14308	0.897914
0.143317	0.897351
0.143412	0.896881
0.143538	0.895799
0.14367	0.895588
0.143693	0.895383
0.143769	0.894636
0.143967	0.894542
0.144129	0.893622
0.144148	0.893573
0.144172	0.89333
0.144382	0.893613
0.14442	0.89315
0.144515	0.893391
0.144747	0.892677
0.144782	0.892189
0.144822	0.891928
0.144938	0.891197
0.14501	0.890656
0.145126	0.890721
0.145219	0.890429
0.145264	0.889842
0.145486	0.889966
0.145503	0.889358
0.145583	0.88959
0.145593	0.889314
0.14567	0.888912
0.14582	0.888675
0.145951	0.888241
0.146219	0.887566
0.14631	0.887475
0.14635	0.888408
0.146422	0.887716
0.146558	0.886919
0.146578	0.886433
0.146665	0.885583
0.146805	0.884864
0.146896	0.884437
0.146935	0.884194
0.147029	0.882949
0.147171	0.882729
0.147291	0.881997
0.147379	0.881181
0.147584	0.880896
0.147646	0.88051
0.147739	0.880333
0.147852	0.880231
0.147923	0.880458
0.148015	0.880194
0.148146	0.879606
0.14834	0.87899
0.148439	0.87899
0.148478	0.878101
0.148621	0.877613
0.148705	0.877206
0.148753	0.876443
0.148793	0.87658
0.148818	0.876323
0.149037	0.876186
0.149065	0.875922
0.149144	0.875344
0.149223	0.875228
0.149313	0.874967
0.149462	0.874544
0.149495	0.874424
0.149495	0.874154
0.149721	0.87318
0.149757	0.873034
0.149818	0.871945
0.149909	0.872265
0.150089	0.870694
0.150146	0.870352
0.150408	0.870236
0.150502	0.870026
0.150542	0.868383
0.150542	0.86885
0.150632	0.868125
0.150773	0.867586
0.150802	0.867242
0.150866	0.867144
0.15104	0.86731
0.151149	0.866243
0.151234	0.866154
0.151303	0.866057
0.151351	0.866122
0.151505	0.865941
0.151597	0.865626
0.15184	0.864735
0.15184	0.864815
0.151897	0.863938
0.151929	0.863437
0.152071	0.86393
0.15216	0.863863
0.152208	0.863658
0.152304	0.863779
0.152483	0.863014
0.152572	0.863464
0.15262	0.862564
0.152699	0.862377
0.15287	0.861614
0.152898	0.861596
0.152956	0.86124
0.153099	0.860555
0.15325	0.859491
0.153359	0.859582
0.153387	0.859415
0.153493	0.857791
0.153554	0.858271
0.153626	0.857961
0.153668	0.856932
0.153868	0.856418
0.153915	0.855481
0.153979	0.854403
0.154045	0.853413
0.154201	0.852999
0.154234	0.852678
0.154241	0.852553
0.154341	0.85157
0.154578	0.8524
0.154657	0.851141
0.154658	0.852047
0.154746	0.851195
0.154865	0.850242
0.154932	0.849061
0.155044	0.848665
0.155172	0.84752
0.155249	0.846033
0.155324	0.84656
0.155401	0.845377
0.15552	0.845843
0.15565	0.845461
0.155669	0.845227
0.155752	0.843381
0.155921	0.842705
0.155929	0.842291
0.156005	0.841114
0.15606	0.841033
0.156164	0.840815
0.156268	0.839844
0.15634	0.840325
0.156436	0.840761
0.156549	0.840329
0.156615	0.839559
0.156702	0.839472
0.1568	0.838767
0.156925	0.837423
0.156925	0.837943
0.156956	0.8366
0.157141	0.835092
0.157258	0.833314
0.157289	0.833016
0.157376	0.832164
0.157499	0.831286
0.157621	0.830072
0.157674	0.828934
0.157674	0.829686
0.157845	0.828588
0.157923	0.82797
0.15796	0.827342
0.158005	0.826801
0.158087	0.825662
0.158271	0.825128
0.158398	0.825259
0.158605	0.824163
0.158666	0.82396
0.158714	0.823067
0.15879	0.821182
0.158896	0.821502
0.158914	0.820299
0.158925	0.819951
0.158996	0.819071
0.159114	0.818577
0.159243	0.817876
0.159292	0.816989
0.159397	0.816294
0.159414	0.815788
0.159535	0.814589
0.15964	0.815138
0.159653	0.814784
0.159791	0.81437
0.159909	0.813917
0.159981	0.812774
0.160036	0.812665
0.160121	0.812556
0.160216	0.810868
0.160232	0.809022
0.160386	0.808423
0.160532	0.80655
0.160578	0.806564
0.160634	0.805349
0.160634	0.805694
0.160689	0.805736
0.160832	0.805407
0.160878	0.804085
0.160923	0.803615
0.160959	0.802486
0.161024	0.801691
0.161212	0.800502
0.161303	0.799873
0.161388	0.798734
0.161491	0.799263
0.161585	0.798523
0.161634	0.796739
0.161805	0.79689
0.161851	0.796108
0.161854	0.795451
0.161938	0.794733
0.162061	0.794211
0.162154	0.79231
0.162238	0.79155
0.162399	0.791394
0.162528	0.790188
0.162577	0.790461
0.162635	0.789847
0.162683	0.790119
0.162818	0.788766
0.162857	0.789249
0.162898	0.787905
0.163007	0.787075
0.163117	0.785168
0.163162	0.785518
0.163235	0.783776
0.163299	0.783905
0.163402	0.783965
0.163485	0.78306
0.16354	0.782802
0.163633	0.782653
0.16378	0.782164
0.16378	0.782898
0.163857	0.781888
0.163863	0.780504
0.163985	0.779823
0.164068	0.779008
0.164099	0.779029
0.164154	0.777536
0.164372	0.777831
0.164479	0.777805
0.164497	0.777235
0.164507	0.776576
0.164577	0.776843
0.164686	0.775616
0.164755	0.774414
0.164903	0.773066
0.165053	0.771632
0.165053	0.772964
0.165137	0.771902
0.165228	0.771139
0.165301	0.770674
0.165383	0.772107
0.165449	0.770717
0.165449	0.771095
0.165574	0.769156
0.165686	0.768327
0.165686	0.769913
0.165737	0.76832
0.165765	0.766909
0.1659	0.76622
0.166001	0.766
0.166027	0.765663
0.166138	0.766022
0.166308	0.766816
0.16639	0.765723
0.166429	0.765493
0.166548	0.764786
0.166631	0.764127
0.166683	0.762504
0.166709	0.762199
0.166846	0.762088
0.166919	0.760947
0.167	0.76096
0.167063	0.7604
0.167107	0.758913
0.167245	0.759171
0.16726	0.758616
0.167336	0.758945
0.167336	0.758552
0.167531	0.758393
0.167595	0.759903
0.167649	0.758821
0.167679	0.75729
0.167769	0.756885
0.167823	0.756164
0.167883	0.755934
0.167944	0.755181
0.168071	0.752893
0.168175	0.752456
0.168255	0.752916
0.168308	0.753226
0.16846	0.753942
0.168505	0.754798
0.168566	0.754554
0.1686	0.754017
0.168805	0.752574
0.168815	0.751003
0.168902	0.751727
0.16897	0.750585
0.168983	0.75208
0.169106	0.750797
0.169202	0.751212
0.169283	0.751688
0.169419	0.751665
0.169434	0.749953
0.169484	0.749277
0.169511	0.749991
0.169585	0.750161
0.169706	0.749833
0.169743	0.74904
0.169808	0.748174
0.169931	0.748084
0.170066	0.750426
0.170128	0.748796
0.170128	0.750491
0.170152	0.75001
0.170232	0.748623
0.170358	0.74651
0.170358	0.747247
0.170358	0.747754
0.170441	0.745542
0.170604	0.744792
0.170684	0.745391
0.170742	0.74576
0.170812	0.74455
0.170929	0.74473
0.171039	0.7442
0.171048	0.742543
0.171195	0.744139
0.171278	0.742917
0.171278	0.742913
0.171342	0.743966
0.171442	0.742041
0.171513	0.742443
0.171583	0.741204
0.171583	0.741499
0.171653	0.740241
0.17176	0.739876
0.1719	0.739916
0.171964	0.738506
0.171964	0.739057
0.172003	0.739306
0.172098	0.738621
0.172192	0.736315
0.172231	0.735671
0.172268	0.734607
0.17235	0.734732
0.172508	0.73345
0.172605	0.732662
0.172647	0.732805
0.172687	0.732113
0.172765	0.731098
0.172808	0.728827
0.17288	0.729506
0.17305	0.728268
0.173101	0.727756
0.173168	0.727538
0.173177	0.727643
0.173286	0.728572
0.173425	0.728834
0.173491	0.729346
0.173697	0.728332
0.173776	0.726889
0.17378	0.7242
0.17378	0.725247
0.173824	0.725556
0.173911	0.724487
0.174006	0.723502
0.174038	0.724886
0.174081	0.724574
0.17423	0.724998
0.174291	0.725302
0.174307	0.72359
0.174307	0.724702
0.174389	0.723461
0.174483	0.722975
0.174597	0.721122
0.174657	0.721736
0.174682	0.721928
0.174778	0.721241
0.174906	0.718087
0.174906	0.720829
0.174935	0.716664
0.174995	0.71742
0.175082	0.716988
0.175151	0.716127
0.175205	0.71601
0.175267	0.715771
0.175284	0.716756
0.175443	0.716162
0.175539	0.716275
0.175616	0.715214
0.175653	0.714981
0.175758	0.714612
0.175802	0.714478
0.175802	0.714314
0.175872	0.715271
0.175999	0.714759
0.176113	0.714254
0.176173	0.714938
0.176229	0.71341
0.176297	0.714199
0.176374	0.713187
0.176434	0.711761
0.17647	0.71131
0.176486	0.712301
0.176674	0.712661
0.176692	0.712618
0.176736	0.711611
0.176766	0.710909
0.176834	0.710206
0.176911	0.709347
0.176988	0.707902
0.177057	0.706973
0.177268	0.705453
0.177345	0.705968
0.177386	0.704871
0.177495	0.703822
0.177579	0.704144
0.177579	0.705267
0.177637	0.704513
0.177653	0.702992
0.177692	0.703257
0.17784	0.704087
0.177873	0.703685
0.177884	0.703547
0.177947	0.702014
0.178008	0.701313
0.178042	0.702097
0.178208	0.700757
0.178241	0.700373
0.178265	0.699243
0.178461	0.697339
0.178469	0.697123
0.178534	0.695085
0.178583	0.696097
0.178677	0.694651
0.178753	0.692421
0.178759	0.692881
0.178878	0.691702
0.178984	0.69168
0.179046	0.691162
0.179105	0.688638
0.17912	0.68849
0.17914	0.689416
0.179283	0.689187
0.179339	0.690423
0.17935	0.688517
0.179411	0.688404
0.179534	0.690159
0.17963	0.688261
0.179688	0.687491
0.179729	0.68671
0.179776	0.687484
0.179857	0.687648
0.179947	0.68829
0.179994	0.688804
0.179994	0.689572
0.180142	0.688923
0.180212	0.688599
0.180244	0.689124
0.180285	0.687441
0.180328	0.688395
0.180502	0.688331
0.180511	0.689391
0.180598	0.688123
0.180786	0.687693
0.180792	0.686903
0.180864	0.684438
0.180864	0.686614
0.180921	0.683929
0.180937	0.682211
0.181044	0.680362
0.181081	0.6806
0.181123	0.680129
0.181174	0.680676
0.181298	0.681249
0.18134	0.681388
0.181397	0.679875
0.18149	0.67859
0.181514	0.67754
0.181586	0.676889
0.181658	0.677588
0.181726	0.676924
0.18173	0.676146
0.181899	0.675683
0.181946	0.674874
0.181973	0.676763
0.182018	0.676386
0.182051	0.676795
0.182153	0.678215
0.182234	0.677456
0.182249	0.678092
0.182308	0.678481
0.18247	0.677829
0.182528	0.677672
0.182592	0.677788
0.182592	0.677537
0.182634	0.678799
0.182718	0.679513
0.182807	0.67815
0.182831	0.67665
0.1829	0.677311
0.183093	0.677104
0.183135	0.677525
0.183226	0.677379
0.183275	0.676754
0.183332	0.676047
0.183423	0.675385
0.18345	0.674702
0.18345	0.675057
0.18347	0.675252
0.18364	0.676999
0.183664	0.677714
0.1837	0.674492
0.183774	0.675716
0.183839	0.67531
0.183947	0.674468
0.183987	0.675494
0.18402	0.674678
0.184167	0.677079
0.184278	0.676404
0.184304	0.676876
0.184355	0.675588
0.184428	0.673059
0.184511	0.672739
0.184517	0.672223
0.184517	0.67096
0.184581	0.671999
0.184723	0.672024
0.184774	0.67171
0.1848	0.672256
0.184817	0.672474
0.184882	0.67309
0.184942	0.672998
0.185059	0.67409
0.185111	0.672729
0.185154	0.673314
0.185187	0.674667
0.185365	0.673226
0.185405	0.674742
0.185437	0.675577
0.185437	0.674854
0.185484	0.677183
0.185574	0.677079
0.185614	0.676047
0.18567	0.676064
0.185835	0.67383
0.18593	0.675644
0.185985	0.675162
0.186	0.673709
0.186019	0.675293
0.186081	0.676596
0.186196	0.678397
0.186211	0.677123
0.18623	0.675647
0.186281	0.674999
0.186281	0.676307
0.186439	0.674085
0.186492	0.673603
0.186517	0.672137
0.186562	0.670623
0.186626	0.671713
0.186665	0.670888
0.186763	0.671184
0.186819	0.670354
0.186842	0.669682
0.18695	0.668079
0.187052	0.669702
0.187094	0.669581
0.18715	0.670517
0.187252	0.670707
0.187332	0.672643
0.187332	0.672082
0.187396	0.67119
0.187534	0.670804
0.187647	0.670338
0.187681	0.669621
0.187746	0.671228
0.187864	0.671633
0.18789	0.671887
0.18789	0.671068
0.187909	0.673391
0.18796	0.67571
0.18796	0.675596
0.188081	0.676521
0.188167	0.675866
0.188238	0.677381
0.188286	0.673959
0.188325	0.674469
0.188414	0.67485
0.188486	0.674086
0.188534	0.674027
0.188716	0.674141
0.188724	0.673914
0.188724	0.674489
0.188744	0.673969
0.188793	0.673685
0.188861	0.672983
0.188932	0.671745
0.188963	0.670931
0.189035	0.670431
0.189127	0.672111
0.189231	0.670815
0.189293	0.6709
0.189347	0.671983
0.189347	0.670988
0.189387	0.671439
0.189435	0.671308
0.189558	0.671685
0.189623	0.671585
0.189675	0.672014
0.189815	0.670431
0.18983	0.668077
0.189873	0.6676
0.189928	0.668226
0.189968	0.667033
0.190004	0.666936
0.190105	0.667158
0.190137	0.665789
0.190174	0.667219
0.190199	0.664305
0.190352	0.66468
0.190381	0.663245
0.190381	0.662674
0.190429	0.664329
0.190449	0.66555
0.19047	0.667967
0.190589	0.669228
0.190655	0.666957
0.190692	0.666232
0.190794	0.66512
0.190956	0.664055
0.190998	0.663806
0.190998	0.663738
0.191032	0.662849
0.191071	0.66138
0.19115	0.661235
0.191204	0.661328
0.191257	0.662981
0.191351	0.663176
0.191435	0.662913
0.191477	0.662784
0.191525	0.661026
0.191604	0.660901
0.191638	0.659519
0.19175	0.659948
0.191801	0.660573
0.191818	0.660173
0.191832	0.659284
0.192022	0.659384
0.192023	0.659367
0.192079	0.657369
0.192091	0.656639
0.192181	0.657229
0.192259	0.656863
0.192295	0.656548
0.19234	0.655685
0.192363	0.655716
0.192498	0.655198
0.192571	0.654656
0.192635	0.657428
0.192637	0.65792
0.192703	0.657975
0.192749	0.657469
0.192839	0.659441
0.192839	0.657267
0.192839	0.657683
0.192897	0.66232
0.192964	0.661678
0.19309	0.660258
0.193112	0.660019
0.193178	0.660055
0.193185	0.65957
0.193246	0.658625
0.193266	0.659588
0.193369	0.659012
0.193415	0.65833
0.193449	0.657984
0.193542	0.657696
0.193651	0.658079
0.193656	0.658442
0.193719	0.657927
0.193728	0.656275
0.193876	0.654878
0.193936	0.653641
0.194024	0.652404
0.194168	0.654056
0.194191	0.653229
0.194257	0.653928
0.194295	0.654111
0.194365	0.652939
0.194457	0.653042
0.194461	0.653689
0.194506	0.652028
0.194528	0.651748
0.194629	0.651563
0.194707	0.651449
0.19473	0.651874
0.19473	0.652307
0.194783	0.651408
0.194861	0.652053
0.19489	0.652267
0.194991	0.652391
0.195065	0.652009
0.195065	0.651498
0.195065	0.652643
0.195136	0.650166
0.195266	0.648358
0.195317	0.649037
0.195342	0.649071
0.1954	0.6475
0.195455	0.646332
0.195508	0.647789
0.195534	0.647938
0.195596	0.649671
0.195748	0.649758
0.195821	0.650506
0.195869	0.649846
0.195869	0.651739
0.195869	0.648723
0.195951	0.649318
0.196069	0.649537
0.196069	0.648956
0.196069	0.649033
0.196126	0.651725
0.196136	0.652047
0.196274	0.650443
0.196336	0.648819
0.196406	0.648764
0.196469	0.652127
0.196485	0.65144
0.196535	0.651803
0.196589	0.652834
0.196659	0.652277
0.196675	0.650496
0.196823	0.650948
0.196868	0.651772
0.196868	0.651548
0.196882	0.651331
0.196934	0.650049
0.196986	0.648831
0.197063	0.64837
0.197132	0.645568
0.197137	0.644791
0.1972	0.6447
0.197353	0.64454
0.197426	0.643184
0.197465	0.64125
0.197482	0.641785
0.197532	0.640932
0.197599	0.642072
0.197664	0.641543
0.197723	0.642059
0.19773	0.640296
0.19773	0.641768
0.197848	0.640502
0.197876	0.640504
0.197929	0.641573
0.197998	0.642208
0.198061	0.644626
0.198125	0.644576
0.198196	0.641509
0.198259	0.640775
0.198348	0.639883
0.198457	0.641494
0.198457	0.641862
0.198505	0.640967
0.198542	0.639985
0.198642	0.637089
0.19871	0.637242
0.19872	0.639208
0.19875	0.63819
0.198851	0.636932
0.198953	0.634348
0.199021	0.63482
0.199049	0.636374
0.199049	0.635315
0.199087	0.636931
0.199124	0.636705
0.199231	0.635349
0.199246	0.634799
0.199246	0.635336
0.199305	0.633806
0.199401	0.634754
0.199509	0.634087
0.199542	0.635856
0.199594	0.637375
0.19967	0.637053
0.199723	0.636968
0.199771	0.637278
0.199801	0.637533
0.199837	0.637851
0.199837	0.63849
0.199919	0.638581
0.200033	0.638999
0.200033	0.638917
0.200033	0.639957
0.200097	0.63866
0.200098	0.637448
0.200152	0.63725
0.200229	0.640098
0.200298	0.638501
0.20036	0.63883
0.20052	0.636192
0.200606	0.637145
0.200621	0.637747
0.20063	0.636919
0.200686	0.6378
0.200692	0.638417
0.200792	0.638928
0.200816	0.637919
0.200846	0.638589
0.200915	0.638558
0.201016	0.636619
0.201077	0.637566
0.201117	0.636227
0.201142	0.636247
0.20118	0.635856
0.201216	0.636246
0.201307	0.638793
0.201367	0.635819
0.201402	0.637157
0.201402	0.636961
0.201415	0.636729
0.201588	0.638778
0.201597	0.638003
0.201627	0.636768
0.201663	0.637343
0.201761	0.636459
0.201806	0.635057
0.201856	0.632269
0.201856	0.632941
0.201902	0.634957
0.202049	0.632915
0.202115	0.632027
0.202122	0.630941
0.20218	0.629508
0.202207	0.627926
0.202335	0.627627
0.202375	0.626517
0.202439	0.626588
0.202439	0.625916
0.202457	0.624483
0.202607	0.624805
0.202633	0.624752
0.202692	0.623339
0.202744	0.622113
0.202762	0.623562
0.202805	0.623108
0.202888	0.624968
0.202932	0.625937
0.202955	0.624228
0.202955	0.623547
0.203007	0.623003
0.203136	0.624325
0.203156	0.623095
0.203223	0.622174
0.203282	0.623703
0.203349	0.621972
0.203406	0.619704
0.203406	0.621018
0.203452	0.619359
0.203594	0.618508
0.203663	0.619172
0.203725	0.619754
0.203727	0.617068
0.203748	0.616484
0.203812	0.615797
0.203917	0.616081
0.20392	0.61381
0.20392	0.616825
0.203974	0.612414
0.203984	0.611835
0.204102	0.61284
0.204158	0.615712
0.204225	0.614796
0.20424	0.615489
0.204287	0.614883
0.204305	0.614035
0.204407	0.614451
0.204494	0.613837
0.204502	0.612111
0.204681	0.613857
0.204688	0.612227
0.204688	0.613277
0.204722	0.612147
0.204752	0.611681
0.204761	0.61063
0.204842	0.610706
0.204894	0.610902
0.20496	0.611464
0.205008	0.611715
0.205081	0.611028
0.205174	0.609762
0.205199	0.608907
0.205259	0.609455
0.205264	0.608533
0.205327	0.609189
0.20534	0.608183
0.205452	0.607066
0.205454	0.607913
0.205483	0.605547
0.205518	0.606164
0.205616	0.604471
0.205704	0.605994
0.205725	0.604805
0.205806	0.605939
0.205836	0.604213
0.205882	0.603916
0.205941	0.60473
0.205999	0.604131
0.206027	0.604677
0.206124	0.603572
0.206205	0.603996
0.206217	0.606854
0.206217	0.607551
0.206276	0.606324
0.206327	0.608017
0.206457	0.60573
0.206471	0.60452
0.206471	0.604797
0.206527	0.606764
0.206561	0.605215
0.206723	0.604921
0.206787	0.602028
0.206787	0.603519
0.206787	0.604672
0.206798	0.601234
0.206864	0.599565
0.20693	0.599326
0.206977	0.598181
0.206977	0.599613
0.207038	0.597361
0.20704	0.593445
0.207143	0.593848
0.20722	0.593436
0.20723	0.593015
0.207243	0.592287
0.207316	0.592317
0.207367	0.591628
0.207447	0.590577
0.207513	0.588524
0.207545	0.588206
0.207545	0.587678
0.207706	0.588354
0.207734	0.588985
0.207734	0.590979
0.207795	0.590253
0.207797	0.589077
0.207833	0.588668
0.207899	0.58525
0.207949	0.584277
0.208014	0.584685
0.208065	0.584745
0.208175	0.584428
0.208233	0.584043
0.208298	0.584418
0.2083	0.582818
0.208329	0.580745
0.208425	0.579025
0.208489	0.577425
0.208489	0.578019
0.208527	0.576724
0.208606	0.577821
0.20874	0.573718
0.20874	0.575248
0.20875	0.574628
0.208802	0.574334
0.208833	0.57483
0.208865	0.574579
0.208936	0.573223
0.20899	0.574068
0.209031	0.574161
0.209053	0.576403
0.209205	0.575064
0.20924	0.573589
0.209276	0.573973
0.209303	0.571719
0.209303	0.570896
0.209346	0.571862
0.209419	0.572539
0.209476	0.57288
0.209541	0.573802
0.209637	0.572835
0.20974	0.575459
0.209796	0.575231
0.209805	0.575256
0.209865	0.577382
0.209932	0.579299
0.20999	0.578284
0.20999	0.579741
0.209997	0.578353
0.210052	0.577193
0.210052	0.577075
0.210112	0.578062
0.210231	0.577165
0.210239	0.575492
0.210283	0.576995
0.210311	0.575419
0.210363	0.577961
0.210363	0.577194
0.210487	0.577199
0.21053	0.577796
0.21055	0.580849
0.21055	0.578205
0.210632	0.579638
0.210736	0.578761
0.210768	0.575911
0.210833	0.577458
0.210875	0.57759
0.210922	0.578743
0.210957	0.577262
0.210984	0.576974
0.210984	0.575967
0.211011	0.575788
0.211076	0.573296
0.21117	0.57094
0.21122	0.569915
0.211284	0.568524
0.211294	0.569106
0.211294	0.568187
0.211316	0.566981
0.211366	0.56425
0.211475	0.562893
0.21148	0.56312
0.211504	0.563261
0.211566	0.561681
0.211717	0.55988
0.211727	0.560296
0.211769	0.558315
0.211818	0.557087
0.211851	0.557839
0.211885	0.556374
0.211949	0.55458
0.212014	0.554848
0.212036	0.552272
0.212036	0.554049
0.212154	0.551776
0.212221	0.551575
0.212221	0.552046
0.212223	0.550937
0.212283	0.551868
0.21232	0.552425
0.212467	0.551842
0.212467	0.550161
0.212504	0.548626
0.212549	0.546286
0.212714	0.54767
0.212748	0.545402
0.212775	0.546801
0.2128	0.547889
0.212864	0.548609
0.212942	0.54746
0.212959	0.548225
0.213001	0.546321
0.213021	0.546318
0.21307	0.543977
0.213144	0.543366
0.213203	0.54393
0.213252	0.543129
0.213316	0.544402
0.213328	0.544144
0.213352	0.544374
0.213446	0.54412
0.213473	0.540692
0.213512	0.541364
0.213512	0.543116
0.213622	0.543156
0.213696	0.541013
0.213696	0.541157
0.213754	0.539702
0.213757	0.541909
0.213757	0.54079
0.213779	0.541361
0.213864	0.538484
0.213913	0.539266
0.21394	0.538405
0.21395	0.53849
0.214001	0.539569
0.214104	0.541002
0.214187	0.542673
0.214246	0.540161
0.214246	0.541453
0.214292	0.541064
0.214307	0.541292
0.214409	0.541063
0.214439	0.541887
0.21449	0.543552
0.214622	0.542231
0.214675	0.539065
0.214734	0.537415
0.21477	0.539028
0.214805	0.53828
0.214856	0.538777
0.214905	0.537773
0.214954	0.537719
0.214978	0.538633
0.214978	0.537652
0.21506	0.537506
0.21516	0.535863
0.21516	0.537582
0.21516	0.537598
0.215178	0.533921
0.215221	0.531166
0.215221	0.533038
0.215275	0.527724
0.215358	0.528509
0.215403	0.530851
0.215435	0.53134
0.215524	0.529443
0.215646	0.528853
0.2157	0.528077
0.215707	0.525775
0.215736	0.526015
0.215785	0.523885
0.215877	0.525846
0.215889	0.52235
0.215889	0.523435
0.215889	0.523567
0.215933	0.521251
0.215949	0.521336
0.216033	0.521135
0.21607	0.52153
0.216117	0.520131
0.216131	0.521158
0.216182	0.519078
0.216231	0.519684
0.21635	0.517196
0.216388	0.516513
0.216433	0.516571
0.216433	0.517115
0.216457	0.516658
0.216615	0.513344
0.216615	0.513601
0.216673	0.512725
0.216678	0.510058
0.216741	0.508929
0.216796	0.509759
0.216849	0.510864
0.216883	0.509428
0.216947	0.510248
0.217037	0.509288
0.217097	0.509184
0.217116	0.509013
0.217158	0.50922
0.217181	0.510517
0.217244	0.511881
0.217321	0.512012
0.217338	0.509271
0.21735	0.511899
0.217399	0.510394
0.217399	0.510039
0.217512	0.509393
0.217579	0.509846
0.217579	0.509647
0.217605	0.509026
0.217653	0.508678
0.217699	0.508005
0.217699	0.507129
0.217727	0.508262
0.217804	0.508931
0.21786	0.508133
0.217879	0.506444
0.217879	0.50742
0.217993	0.506375
0.21806	0.507832
0.21806	0.506903
0.2181	0.504286
0.21812	0.503313
0.218172	0.505137
0.21826	0.503134
0.218299	0.506448
0.21833	0.505108
0.218429	0.503685
0.218539	0.503469
0.218562	0.504957
0.218599	0.504359
0.218599	0.503366
0.218601	0.502557
0.218659	0.504153
0.218701	0.500808
0.218778	0.501111
0.218778	0.498925
0.218821	0.500058
0.218871	0.498007
0.218958	0.500133
0.219	0.498019
0.219034	0.497213
0.219077	0.496971
0.219084	0.495774
0.219137	0.495396
0.219191	0.496286
0.219253	0.494055
0.219287	0.492312
0.219316	0.491666
0.21945	0.489919
0.219495	0.488106
0.219506	0.489009
0.219568	0.487947
0.219645	0.487915
0.219674	0.487257
0.219716	0.483604
0.219733	0.485777
0.219752	0.487336
0.219793	0.486978
0.219877	0.484806
0.219971	0.487722
0.220019	0.484849
0.220031	0.482388
0.220031	0.483622
0.220078	0.481843
0.220105	0.481753
0.220209	0.480429
0.220209	0.481185
0.220266	0.476402
0.220269	0.473237
0.220269	0.475105
0.220311	0.472086
0.220447	0.470225
0.220494	0.470667
0.220542	0.468304
0.220565	0.470058
0.220613	0.467356
0.220675	0.466075
0.220684	0.466502
0.220717	0.466146
0.220743	0.46557
0.220748	0.462202
0.220895	0.462609
0.220921	0.460366
0.220921	0.463134
0.220961	0.460243
0.22098	0.459377
0.221035	0.458413
0.221118	0.458667
0.221158	0.459443
0.221158	0.457669
0.221212	0.459326
0.221352	0.459899
0.221432	0.458826
0.221453	0.461834
0.221453	0.459817
0.22147	0.461734
0.221513	0.460965
0.22156	0.460733
0.221621	0.459526
0.221631	0.458415
0.221678	0.458437
0.221732	0.457393
0.221817	0.460126
0.221867	0.458499
0.221867	0.458869
0.221867	0.460247
0.2219	0.459189
0.221954	0.460917
0.221985	0.459803
0.222079	0.46113
0.222152	0.460796
0.222161	0.46105
0.222161	0.459679
0.222161	0.463095
0.222317	0.460494
0.222338	0.457419
0.222338	0.458827
0.222338	0.459964
0.222357	0.455602
0.222397	0.457002
0.22242	0.456578
0.222467	0.455246
0.222543	0.454021
0.22259	0.453914
0.222632	0.455712
0.222688	0.453967
0.222766	0.452929
0.222827	0.455956
0.222867	0.453857
0.222905	0.451363
0.222926	0.454694
0.222989	0.455411
0.223043	0.454749
0.223043	0.456537
0.223085	0.455285
0.223102	0.455478
0.2232	0.454613
0.223285	0.454103
0.223336	0.455929
0.22339	0.453768
0.223416	0.453199
0.22347	0.456488
0.223512	0.453796
0.223547	0.454279
0.22357	0.455945
0.22357	0.458243
0.223599	0.455752
0.223732	0.455546
0.223746	0.45717
0.223781	0.457738
0.223804	0.456098
0.223804	0.458346
0.223846	0.454999
0.22398	0.453621
0.223984	0.455359
0.224052	0.455356
0.224206	0.452915
0.224213	0.452616
0.224241	0.449724
0.224272	0.450714
0.224301	0.448006
0.224347	0.448072
0.224408	0.444338
0.224447	0.44429
0.224447	0.447301
0.224447	0.446095
0.224504	0.44383
0.224526	0.444241
0.224621	0.445796
0.224679	0.44724
0.224697	0.444361
0.224744	0.44554
0.224796	0.443187
0.224796	0.445351
0.224836	0.443506
0.224914	0.441433
0.224971	0.435283
0.224971	0.437676
0.224971	0.441777
0.225105	0.434025
0.225145	0.432984
0.225145	0.434303
0.225182	0.431855
0.225203	0.429891
0.225244	0.430784
0.225305	0.429168
0.225351	0.427471
0.225384	0.425961
0.225435	0.424288
0.225527	0.425327
0.225565	0.423881
0.225625	0.423617
0.225668	0.416286
0.225668	0.416712
0.225668	0.419201
0.225679	0.413049
0.225752	0.412255
0.225841	0.411189
0.225841	0.411137
0.225841	0.409926
0.225843	0.410072
0.225899	0.409042
0.22594	0.410153
0.226059	0.408615
0.226073	0.407817
0.226093	0.40752
0.226131	0.407331
0.22617	0.407489
0.226202	0.407045
0.226248	0.408483
0.226308	0.406567
0.226362	0.406998
0.22638	0.406666
0.226496	0.407447
0.226536	0.40478
0.226558	0.401808
0.226593	0.399645
0.226627	0.40006
0.226701	0.40139
0.226754	0.40126
0.226767	0.399472
0.226789	0.397364
0.226824	0.398962
0.226851	0.399638
0.226997	0.399111
0.227043	0.400954
0.227055	0.400091
0.227055	0.399182
0.227093	0.398448
0.227112	0.398601
0.227157	0.400277
0.227228	0.395424
0.227228	0.398368
0.227257	0.396218
0.227285	0.394745
0.227353	0.395618
0.2274	0.394387
0.227453	0.394471
0.227458	0.39446
0.227503	0.395298
0.227573	0.394984
0.227573	0.394444
0.227604	0.393087
0.227692	0.392352
0.227745	0.393915
0.227854	0.391518
0.227918	0.390118
0.227931	0.392919
0.227975	0.392941
0.227975	0.39512
0.227995	0.394046
0.228062	0.393855
0.228094	0.394153
0.228147	0.394851
0.228147	0.393642
0.228158	0.389485
0.228205	0.390259
0.228306	0.388788
0.228376	0.388234
0.228424	0.38796
0.228434	0.387347
0.228434	0.388899
0.228468	0.389087
0.228543	0.390355
0.228606	0.385406
0.228606	0.388947
0.228648	0.387302
0.228663	0.384808
0.228663	0.385908
0.228771	0.383989
0.228834	0.382923
0.228834	0.381609
0.22885	0.379998
0.228909	0.378507
0.228962	0.379287
0.229021	0.378957
0.229063	0.37746
0.229083	0.375825
0.22912	0.378825
0.22912	0.378462
0.229174	0.377082
0.22927	0.376215
0.229291	0.3754
0.229291	0.375702
0.229307	0.375355
0.229348	0.372037
0.229368	0.372961
0.229464	0.373232
0.229551	0.373732
0.229576	0.373527
0.229621	0.373571
0.229729	0.374242
0.229802	0.371743
0.22982	0.372877
0.229861	0.372812
0.229881	0.372496
0.229968	0.372595
0.229975	0.368479
0.229975	0.37217
0.229975	0.371382
0.23002	0.36647
0.230072	0.36685
0.230146	0.367974
0.230184	0.36648
0.230203	0.367112
0.230209	0.366186
0.230259	0.368764
0.230264	0.370028
0.230316	0.368396
0.230373	0.365554
0.23043	0.361142
0.230441	0.358276
0.230487	0.353356
0.230487	0.356513
0.230623	0.35051
0.230664	0.349753
0.230714	0.349816
0.230714	0.350201
0.230754	0.348797
0.230813	0.346185
0.230827	0.343162
0.230881	0.341812
0.230913	0.340879
0.23099	0.340941
0.231081	0.340368
0.23111	0.339551
0.231142	0.336004
0.231167	0.330817
0.231167	0.333653
0.231199	0.326713
0.231223	0.326566
0.231309	0.32476
0.231337	0.321954
0.231337	0.320838
0.231386	0.319637
0.231393	0.320739
0.231553	0.320292
0.231563	0.318151
0.231605	0.318459
0.231623	0.317028
0.231676	0.313918
0.231676	0.314336
0.231727	0.312364
0.231785	0.311144
0.231837	0.312058
0.231845	0.307566
0.231845	0.307634
0.231845	0.310673
0.231906	0.305638
0.231991	0.303016
0.232014	0.299888
0.232014	0.302083
0.232067	0.297072
0.232072	0.298064
0.23213	0.296089
0.232203	0.294528
0.23224	0.295069
0.23224	0.295347
0.232259	0.295631
0.232366	0.29427
0.232459	0.295773
0.232491	0.292498
0.232521	0.292357
0.232521	0.29393
0.232527	0.292804
0.232585	0.291161
0.232657	0.294774
0.23269	0.292182
0.232698	0.28975
0.232746	0.28882
0.232746	0.289391
0.232746	0.287732
0.232807	0.287183
0.232891	0.286711
0.232936	0.288876
0.232981	0.286801
0.233027	0.286722
0.233027	0.286791
0.233101	0.289252
0.233179	0.288533
0.233196	0.28812
0.233233	0.288291
0.233364	0.286501
0.233364	0.288236
0.233364	0.288396
0.23339	0.288978
0.233421	0.290149
0.233486	0.289311
0.233532	0.287218
0.233547	0.286137
0.233588	0.286738
0.233607	0.283566
0.233644	0.28239
0.233762	0.281517
0.233812	0.282632
0.233812	0.28237
[truncated: 26,677 more rows]

## Sheet: Supplementary Fig. 3g
Resolution (1/Å)	FSC
0.0315312	0.830871
0.0458864	0.83125
0.0540293	0.830126
0.0603671	0.827605
0.06531	0.827017
0.0698584	0.825906
0.0739288	0.826603
0.077274	0.825026
0.0805637	0.823824
0.0835683	0.821551
0.0865765	0.820381
0.0889709	0.818874
0.091388	0.815936
0.0939644	0.813823
0.0960555	0.81094
0.0983181	0.808136
0.100448	0.804439
0.102139	0.80107
0.104131	0.797078
0.106011	0.793183
0.107837	0.789519
0.109515	0.784982
0.111295	0.78135
0.1127	0.77644
0.114331	0.772894
0.115872	0.768858
0.117415	0.765113
0.118753	0.761246
0.120179	0.757216
0.121699	0.753321
0.122977	0.747968
0.124381	0.742761
0.125669	0.73833
0.126774	0.734546
0.128008	0.730744
0.129419	0.72636
0.130637	0.7213
0.131602	0.716804
0.132621	0.712351
0.134064	0.706897
0.135244	0.70222
0.136417	0.696871
0.137372	0.692154
0.138433	0.686669
0.139384	0.68072
0.140235	0.676774
0.141322	0.672885
0.142441	0.667721
0.14357	0.66327
0.144457	0.657955
0.145395	0.653817
0.146343	0.651876
0.147459	0.648573
0.148379	0.644714
0.14913	0.639968
0.150025	0.63559
0.150902	0.631803
0.151868	0.628519
0.152565	0.623409
0.153404	0.619945
0.154365	0.61609
0.155278	0.612473
0.156123	0.609233
0.156924	0.606044
0.157678	0.602098
0.158735	0.598946
0.159531	0.595324
0.160181	0.593494
0.160945	0.591571
0.161722	0.588912
0.162387	0.586704
0.163163	0.585043
0.163899	0.583663
0.164591	0.582542
0.165475	0.580874
0.166115	0.578838
0.167093	0.578015
0.167803	0.577571
0.168534	0.577333
0.169124	0.575678
0.169826	0.574349
0.170431	0.574367
0.171134	0.573983
0.171862	0.574124
0.172568	0.572747
0.173326	0.573007
0.173979	0.571779
0.1746	0.572038
0.175179	0.572906
0.175781	0.573054
0.176509	0.573688
0.177355	0.576498
0.177931	0.576923
0.178471	0.577515
0.179084	0.578368
0.17976	0.5794
0.180356	0.583489
0.180993	0.584149
0.181542	0.585004
0.182191	0.585224
0.182787	0.585322
0.183333	0.586455
0.18407	0.586756
0.184722	0.587473
0.185287	0.589528
0.185826	0.590543
0.18647	0.592174
0.187053	0.59278
0.187568	0.595772
0.188111	0.596996
0.18872	0.598695
0.189218	0.599547
0.189664	0.600293
0.190307	0.602689
0.190924	0.604111
0.191508	0.605934
0.192119	0.606997
0.192619	0.607488
0.193139	0.608365
0.193655	0.610513
0.194204	0.611506
0.194654	0.612583
0.195201	0.615398
0.195813	0.616344
0.196281	0.618391
0.196909	0.620142
0.197475	0.62108
0.197989	0.622115
0.198525	0.623189
0.199063	0.624842
0.199513	0.627229
0.200057	0.629836
0.200492	0.63158
0.200894	0.634449
0.201407	0.634896
0.201853	0.636367
0.202424	0.637657
0.202921	0.640061
0.203265	0.640322
0.203731	0.6401
0.204309	0.640212
0.204796	0.640266
0.205289	0.641304
0.205859	0.639592
0.206409	0.641329
0.206909	0.642661
0.207383	0.642296
0.207878	0.64204
0.208283	0.64263
0.208798	0.641952
0.209208	0.643408
0.209688	0.641595
0.210109	0.639809
0.21062	0.637972
0.210971	0.638186
0.211426	0.637613
0.211759	0.637462
0.212195	0.636407
0.212671	0.635689
0.21311	0.634969
0.213544	0.633747
0.214048	0.631947
0.214563	0.631202
0.215025	0.629408
0.215426	0.627292
0.215879	0.625088
0.216273	0.623131
0.216807	0.62196
0.217308	0.618061
0.217682	0.615822
0.21805	0.613712
0.218338	0.612301
0.218774	0.608275
0.21922	0.60443
0.219713	0.601268
0.220171	0.598939
0.220597	0.595589
0.22095	0.592901
0.22137	0.588896
0.221786	0.584367
0.222164	0.582677
0.222728	0.578159
0.223156	0.574415
0.223539	0.569996
0.223879	0.565487
0.224274	0.562858
0.224649	0.559727
0.224977	0.555497
0.225314	0.551237
0.225703	0.54746
0.226033	0.543196
0.226521	0.539199
0.226936	0.533803
0.22724	0.52736
0.227731	0.523306
0.228169	0.519277
0.228584	0.517045
0.229026	0.512127
0.229428	0.509354
0.229815	0.505263
0.230229	0.500111
0.230601	0.49598
0.230934	0.491501
0.231323	0.487597
0.231705	0.484077
0.231998	0.480211
0.232375	0.475354
0.232765	0.471623
0.233103	0.468321
0.233476	0.464268
0.233773	0.459209
0.234151	0.45425
0.234572	0.449592
0.234992	0.446192
0.235357	0.441691
0.235695	0.438483
0.236078	0.43404
0.236399	0.427928
0.236707	0.42491
0.237088	0.42107
0.237526	0.417347
0.237995	0.413619
0.238406	0.409977
0.238669	0.40492
0.238955	0.400007
0.239253	0.396292
0.239669	0.392396
0.239988	0.390319
0.240326	0.388906
0.240648	0.386718
0.241009	0.382411
0.241349	0.377923
0.241742	0.37297
0.242089	0.370365
0.242426	0.364988
0.242738	0.363352
0.243073	0.357365
0.243483	0.352554
0.243747	0.346911
0.244085	0.344912
0.244433	0.342098
0.244829	0.340335
0.245226	0.337868
0.245586	0.334745
0.245899	0.332195
0.246212	0.329213
0.246527	0.326876
0.24685	0.323364
0.247235	0.322506
0.247615	0.318658
0.247913	0.317874
0.248248	0.313315
0.248529	0.314248
0.248816	0.313997
0.249082	0.311871
0.249411	0.30837
0.249725	0.307697
0.249977	0.305516
0.25037	0.30417
0.250745	0.30082
0.251056	0.300111
0.25141	0.296852
0.251691	0.295365
0.252012	0.292993
0.252305	0.289792
0.252605	0.287208
0.252982	0.285734
0.25327	0.283364
0.25356	0.281888
0.25396	0.280548
0.254292	0.278048
0.254588	0.276336
0.254962	0.273951
0.255286	0.272647
0.25557	0.271669
0.255848	0.268982
0.25611	0.266616
0.256432	0.267692
0.256724	0.264904
0.257	0.262787
0.257263	0.261141
0.25763	0.256435
0.25796	0.255197
0.258239	0.254526
0.258537	0.255537
0.25883	0.252716
0.259206	0.253094
0.2595	0.251873
0.259811	0.252313
0.260143	0.250866
0.260429	0.251076
0.26074	0.249775
0.261015	0.24872
0.261321	0.245933
0.261575	0.248993
0.261845	0.249251
0.262136	0.248531
0.262474	0.247579
0.262709	0.246623
0.262926	0.245513
0.263223	0.24585
0.263589	0.245067
0.263867	0.244492
0.264125	0.246388
0.264488	0.245665
0.264775	0.246306
0.265031	0.245162
0.265247	0.247231
0.265526	0.246023
0.26593	0.245538
0.266252	0.244388
0.266516	0.243922
0.266805	0.243598
0.267063	0.242827
0.267304	0.242329
0.267628	0.241915
0.267887	0.240262
0.268149	0.24142
0.268419	0.243956
0.268725	0.242571
0.269084	0.243367
0.269448	0.241912
0.269651	0.240767
0.269896	0.240772
0.270173	0.240154
0.27046	0.240149
0.270779	0.240043
0.271048	0.24063
0.271312	0.240173
0.271582	0.238518
0.271824	0.238648
0.272032	0.237193
0.272337	0.236591
0.2727	0.236771
0.27298	0.236172
0.273188	0.23571
0.273436	0.23327
0.273691	0.234151
0.273957	0.235108
0.274199	0.237214
0.27449	0.235187
0.274735	0.234494
0.274975	0.2329
0.27518	0.231784
0.27544	0.229732
0.275802	0.230578
0.276101	0.229341
0.276308	0.230278
0.2766	0.230611
0.276932	0.230002
0.277256	0.230827
0.277472	0.229416
0.277689	0.230202
0.277971	0.22821
0.278217	0.224659
0.278442	0.224809
0.278756	0.222669
0.279027	0.219653
0.279314	0.217979
0.279589	0.215214
0.279784	0.215162
0.280091	0.213421
0.280339	0.211532
0.280571	0.20984
0.280848	0.205964
0.281087	0.205385
0.281403	0.202964
0.281611	0.2018
0.281849	0.202034
0.282126	0.19801
0.282341	0.198205
0.282568	0.19743
0.282789	0.194553
0.283024	0.191927
0.283294	0.190764
0.283601	0.189162
0.283834	0.189931
0.284081	0.186709
0.284398	0.184444
0.284605	0.183134
0.284909	0.183454
0.285181	0.182056
0.285449	0.182043
0.285705	0.183267
0.285942	0.181004
0.286188	0.178316
0.286449	0.177752
0.286709	0.175437
0.286901	0.173012
0.287067	0.171895
0.287286	0.17079
0.287508	0.166054
0.287782	0.166204
0.287994	0.16552
0.288279	0.165796
0.288477	0.161834
0.288716	0.159708
0.288962	0.157909
0.289235	0.156194
0.289487	0.15437
0.289746	0.151589
0.289968	0.149893
0.290182	0.148439
0.29044	0.147994
0.29069	0.143085
0.290925	0.141572
0.291178	0.138776
0.291411	0.136057
0.291704	0.133828
0.291941	0.131969
0.292134	0.13051
0.292362	0.127763
0.292705	0.126026
0.292977	0.127624
0.293192	0.127139
0.293387	0.12536
0.293594	0.123428
0.293855	0.121199
0.294132	0.114525
0.294378	0.110179
0.29461	0.106646
0.294865	0.103859
0.295073	0.100557
0.295252	0.0970372
0.295411	0.0926123
0.295672	0.0928988
0.295928	0.0917031
0.296108	0.0909091
0.29632	0.0893595
0.296587	0.087626
0.296889	0.0849011
0.297146	0.0799982
0.297301	0.0796101
0.297459	0.0766584
0.297683	0.0745878
0.297883	0.0722287
0.298077	0.0711374
0.298367	0.0702526
0.298714	0.0674402
0.298975	0.0637084
0.299166	0.0614656
0.299345	0.0597716
0.299532	0.0570044
0.299752	0.0553116
0.299952	0.0533661
0.300168	0.0538575
0.300347	0.0497944
0.300545	0.0480905
0.300775	0.0463397
0.301033	0.0441745
0.301273	0.0394889
0.301542	0.0380689
0.301808	0.0358853
0.3021	0.0336095
0.302356	0.0315352
0.302567	0.0317153
0.302751	0.0303278
0.30303	0.0305178
0.303242	0.0301127
0.303435	0.0284917
0.303611	0.0265641
0.303782	0.0250672
0.30397	0.0235993
0.304204	0.0256469
0.304414	0.022199
0.304624	0.0240071
0.304907	0.0226726
0.305098	0.0218341
0.30526	0.0223426
0.305488	0.0218758
0.305702	0.0223657
0.305908	0.0214031
0.306145	0.0200818
0.306321	0.0196584
0.306564	0.0181002
0.306888	0.0170512
0.307113	0.0161524
0.307335	0.0108816
0.3076	0.0130605
0.307777	0.0133738
0.307967	0.0135596
0.308146	0.0122928
0.308344	0.012665
0.308558	0.0109706
0.308793	0.00980939
0.308984	0.00929641
0.309174	0.00842271
0.309399	0.00971847
0.309592	0.00870689
0.309791	0.00970501
0.310012	0.00733454
0.310242	0.0083177
0.31044	0.0112236
0.310709	0.00913571
0.310904	0.00959912
0.311048	0.00703076
0.311257	0.00825925
0.311441	0.00776772
0.311617	0.00776981
0.311902	0.00537587
0.312064	0.00550392
0.31222	0.00434091
0.312457	0.0030308
0.312705	0.00389364
0.312953	0.00335336
0.313146	0.0056156
0.313296	0.00601978
0.313533	0.00467514
0.313734	0.00731581
0.313916	0.00775146
0.314094	0.00717915
0.314317	0.00563673
0.314571	0.0066612
0.314729	0.00686276
0.314934	0.00463201
0.315154	0.00358488
0.315417	0.00259632
0.315629	0.00170004
0.315834	0.000852704
0.316071	0.00169543
0.316297	0.00234115
0.316535	0.00645423
0.316737	0.00371024
0.316925	0.00375907
0.317089	0.00474199
0.317274	0.00618405
0.317504	0.00708936
0.317695	0.00755084
0.317852	0.0072937
0.318053	0.00605931
0.318306	0.00479749
0.318502	0.00715342
0.318705	0.00749096
0.318864	0.00741355
0.319022	0.00710579
0.31918	0.00773728
0.319346	0.00710372
0.319507	0.00699344
0.319762	0.00799551
0.319975	0.006499
0.320156	0.00774327
0.320348	0.00428113
0.320559	0.00525018
0.320706	0.00627629
0.320916	0.00947351
0.321143	0.00892337
0.321366	0.0081247
0.321584	0.00896557
0.32179	0.0100846
0.321979	0.0107185
0.322183	0.011836
0.322402	0.0136653
0.322622	0.0116432
0.32282	0.012446
0.323012	0.0150445
0.323196	0.0152344
0.323309	0.0147632
0.323511	0.013116
0.323747	0.0114649
0.323972	0.00984439
0.324189	0.0116917
0.324375	0.0124033
0.324516	0.0136359
0.324727	0.0141376
0.324894	0.0124679
0.325091	0.0159125
0.325249	0.0181319
0.325428	0.0171344
0.32562	0.0171646
0.325804	0.0151402
0.325995	0.014581
0.326168	0.0181656
0.326318	0.0149641
0.326522	0.0142414
0.32674	0.0155231
0.32693	0.0166799
0.32718	0.0175821
0.327401	0.0182238
0.327631	0.0219505
0.327812	0.0228229
0.327955	0.0220328
0.328104	0.024596
0.328303	0.0240375
0.328464	0.0233661
0.328665	0.0249975
0.328868	0.0244244
0.329038	0.0261169
0.329213	0.0273177
0.329421	0.0270059
0.329614	0.0268297
0.329798	0.0219102
0.329936	0.0217226
0.330103	0.0196052
0.33032	0.0192928
0.330527	0.0180913
0.330717	0.0151935
0.330879	0.0148299
0.331064	0.0124373
0.331336	0.0102607
0.331494	0.0103317
0.331691	0.0117496
0.331853	0.0125779
0.332046	0.0138724
0.332254	0.013894
0.332442	0.0135367
0.332614	0.0136319
0.332762	0.0146605
0.332905	0.014209
0.333075	0.0151257
0.333271	0.0133129
0.333434	0.0134209
0.333656	0.0144325
0.333852	0.0149025
0.334059	0.0139148
0.33425	0.0147155
0.334412	0.015821
0.334569	0.015041
0.334793	0.0144571
0.334993	0.012932
0.335117	0.0115576
0.335277	0.0118919
0.335449	0.0114023
0.335659	0.00746653
0.335835	0.00847553
0.336037	0.0105392
0.336233	0.0114302
0.336397	0.0102866
0.336569	0.00836717
0.336768	0.0107151
0.336921	0.00848323
0.337082	0.00719587
0.337229	0.0071437
0.33739	0.00397939
0.337525	0.00319164
0.337725	0.00207662
0.33792	0.00239835
0.338072	0.00139214
0.338271	0.00207378
0.338486	0.00113248
0.338684	-0.000415827
0.338851	0.00174348
0.339048	-4.69975e-05
0.339219	0.00220752
0.339338	0.000242663
0.339487	-0.00040254
0.339659	-0.00362428
0.339837	-0.00317457
0.34004	-0.00389377
0.34024	-0.00303507
0.34043	-0.00564373
0.340639	-0.00745467
0.340792	-0.00804953
0.340947	-0.00816849
0.341147	-0.00533882
0.341312	-0.00694197
0.341484	-0.0109285
0.341661	-0.0111074
0.341817	-0.0116177
0.341973	-0.0115095
0.342145	-0.0117388
0.342346	-0.0106234
0.342509	-0.00972944
0.342651	-0.0105139
0.342847	-0.012926
0.343023	-0.0140676
0.343169	-0.0151948
0.343321	-0.0156726
0.343525	-0.0201885
0.343737	-0.0180657
0.343949	-0.0174587
0.344124	-0.0161175
0.344286	-0.0174169
0.344463	-0.0208759
0.344631	-0.0213748
0.344821	-0.0202398
0.344982	-0.0202317
0.345104	-0.019642
0.345265	-0.0204411
0.345445	-0.0213846
0.34563	-0.0211875
0.345829	-0.022298
0.345976	-0.0222443
0.346153	-0.0247949
0.346346	-0.0265441
0.346504	-0.0259574
0.346624	-0.0252571
0.346794	-0.0253648
0.346953	-0.0274415
0.347127	-0.0286729
0.347314	-0.0322168
0.347457	-0.0318887
0.347611	-0.0291438
0.347772	-0.0300048
0.347932	-0.0287324
0.348083	-0.0324076
0.348246	-0.0304772
0.348441	-0.0297374
0.348617	-0.0281057
0.348778	-0.0274664
0.348892	-0.0262404
0.349055	-0.0250306
0.349244	-0.0267415
0.349418	-0.0285885
0.349559	-0.0275177
0.349722	-0.0261822
0.3499	-0.026049
0.350055	-0.0272076
0.350229	-0.0288211
0.350409	-0.0285524
0.350622	-0.0270222
0.350794	-0.0253273
0.350927	-0.0255905
0.351048	-0.0243485
0.351187	-0.0232775
0.351351	-0.0239648
0.35153	-0.0240308
0.351709	-0.0247004
0.351862	-0.026244
0.351998	-0.0264569
0.352163	-0.0247888
0.352365	-0.0253283
0.35257	-0.023399
0.352715	-0.0232436
0.352876	-0.0217142
0.353043	-0.0217443
0.353205	-0.0259814
0.353385	-0.0250325
0.35355	-0.0226944
0.353723	-0.0238939
0.353903	-0.0261124
0.354091	-0.0252414
0.354284	-0.0250012
0.354428	-0.0249677
0.354558	-0.0253198
0.354718	-0.0254627
0.354911	-0.0249563
0.355042	-0.0240138
0.355222	-0.024446
0.355439	-0.0265073
0.355583	-0.0278211
0.355722	-0.0285851
0.355851	-0.0295312
0.35598	-0.0269475
0.356129	-0.0258895
0.356253	-0.0273066
0.356438	-0.0273551
0.356624	-0.0295079
0.356761	-0.0320116
0.356921	-0.0333731
0.357044	-0.0339359
0.357197	-0.0338394
0.357357	-0.0335242
0.357519	-0.0322094
0.357661	-0.0335771
0.357826	-0.0367193
0.358006	-0.0376433
0.358167	-0.0357477
0.358345	-0.0371023
0.358536	-0.0372356
0.35869	-0.0387113
0.358852	-0.0381166
0.359017	-0.0390237
0.359249	-0.0423806
0.359409	-0.0402218
0.359531	-0.0393616
0.359655	-0.0413418
0.359794	-0.0403536
0.359907	-0.0384244
0.360025	-0.0362683
0.360167	-0.0361707
0.360339	-0.035348
0.360461	-0.0349493
0.360575	-0.032601
0.360766	-0.033048
0.360955	-0.030739
0.3611	-0.031821
0.361246	-0.0309494
0.361448	-0.0322007
0.361588	-0.0325115
0.361771	-0.030242
0.361942	-0.0308286
0.362071	-0.0310234
0.36222	-0.0305143
0.362356	-0.0317425
0.362501	-0.0318185
0.362627	-0.0310069
0.362773	-0.032105
0.362926	-0.0335333
0.363072	-0.0329373
0.363205	-0.0340795
0.363358	-0.0329124
0.363557	-0.0352672
0.363698	-0.0354532
0.36384	-0.0362892
0.364009	-0.0389117
0.364179	-0.0377412
0.364341	-0.0389926
0.3645	-0.0411533
0.364664	-0.0420618
0.364849	-0.0416789
0.365042	-0.041935
0.365228	-0.0405228
0.365369	-0.0373314
0.365516	-0.035837
0.365693	-0.035302
0.36589	-0.0344946
0.36603	-0.0332624
0.366178	-0.0330233
0.366333	-0.0316745
0.366481	-0.0302395
0.366597	-0.0310309
0.36673	-0.0315002
0.366905	-0.0302654
0.367023	-0.0307737
0.367138	-0.0319324
0.367265	-0.0302527
0.367396	-0.0297012
0.367573	-0.0291028
0.367698	-0.0283937
0.367857	-0.0286872
0.367988	-0.0282735
0.368114	-0.0254318
0.368325	-0.0271713
0.368476	-0.0287154
0.368603	-0.0294304
0.368759	-0.029385
0.368916	-0.0262513
0.369054	-0.0266274
0.369218	-0.0275378
0.369382	-0.0272205
0.369512	-0.0262359
0.369663	-0.0262329
0.369812	-0.0226717
0.369968	-0.0217061
0.370088	-0.0209093
0.370214	-0.0197774
0.370333	-0.0204119
0.370461	-0.0196373
0.370611	-0.0178959
0.370774	-0.0157397
0.370921	-0.0132758
0.371079	-0.0144014
0.371218	-0.0107998
0.371348	-0.0119566
0.371545	-0.0128696
0.371691	-0.00923891
0.371845	-0.00773334
0.371975	-0.00597452
0.37215	-0.00288045
0.372298	0.000468511
0.372448	-0.000328858
0.372547	0.00194833
0.372705	0.00262136
0.372837	0.00290877
0.372967	0.00387908
0.373132	0.00708201
0.373279	0.00972402
0.373445	0.0107767
0.373603	0.0115776
0.373735	0.0103103
0.373863	0.0118299
0.374072	0.0135684
0.374216	0.0144952
0.374324	0.0135922
0.37445	0.0141126
0.374614	0.016226
0.37475	0.0176757
0.37487	0.0186577
0.375023	0.0169752
0.375169	0.0161174
0.375343	0.0129308
0.375476	0.0128223
0.375623	0.0134651
0.375801	0.0122113
0.375933	0.0137149
0.376064	0.0141653
0.376215	0.0149091
0.376388	0.0131338
0.37651	0.0127685
0.376648	0.0140502
0.376766	0.0124522
0.376912	0.0128037
0.377073	0.0136255
0.377213	0.0128449
0.377378	0.0109983
0.377517	0.0104504
0.377619	0.00718347
0.377743	0.00674785
0.377882	0.00620751
0.378051	0.00513636
0.37823	0.00322748
0.378374	0.00194816
0.378497	0.00122853
0.37862	-0.000107985
0.378754	0.000162927
0.378911	0.00167123
0.379026	0.000924886
0.379123	0.00127281
0.379276	0.00176439
0.379424	0.00309957
0.379569	0.00548497
0.379723	0.00744263
0.379912	0.00516532
0.380015	0.00336602
0.380126	0.00279257
0.380279	0.00261292
0.380488	0.00105142
0.380647	0.000522518
0.380772	0.00180479
0.380897	0.000220825
0.381063	0.000995222
0.381213	0.00158933
0.381322	0.000509936
0.381452	-0.0012468
0.38156	-0.00181702
0.381682	-0.00127649
0.381792	-0.00373336
0.381924	-0.00503679
0.382084	-0.0066658
0.382209	-0.0045177
0.382326	-0.00333724
0.382458	-0.00536836
0.382588	-0.00614369
0.382755	-0.00573071
0.38291	-0.00486735
0.383054	-0.00767972
0.383205	-0.00715141
0.383347	-0.00685428
0.383498	-0.00639046
0.383665	-0.00639579
0.38379	-0.00473751
0.383901	-0.00499359
0.384049	-0.00566903
0.384184	-0.00912958
0.384297	-0.0110279
0.384432	-0.0114337
0.384589	-0.0111124
0.384719	-0.00891801
0.38483	-0.00774716
0.384991	-0.00778255
0.385154	-0.00665761
0.385304	-0.00708808
0.385437	-0.00664176
0.38556	-0.00774131
0.385685	-0.00655449
0.385825	-0.00952046
0.385983	-0.0102671
0.386136	-0.0122707
0.38626	-0.010899
0.386375	-0.0117484
0.386509	-0.0164278
0.386672	-0.0158288
0.386795	-0.0152045
0.386945	-0.0183522
0.387063	-0.0207134
0.387163	-0.0212066
0.38727	-0.023591
0.387401	-0.0247973
0.387526	-0.0264357
0.387665	-0.0261112
0.387811	-0.0255644
0.387972	-0.0246704
0.388095	-0.0269389
0.388218	-0.0287541
0.38835	-0.0273814
0.388488	-0.028911
0.388606	-0.0320897
0.388763	-0.030661
0.388908	-0.0306761
0.389053	-0.0313433
0.389178	-0.0304159
0.3893	-0.0277743
0.389438	-0.0291596
0.389562	-0.030235
0.389703	-0.0305753
0.389846	-0.0315709
0.389998	-0.0308741
0.390149	-0.0321032
0.390274	-0.0320158
0.390391	-0.0296979
0.390547	-0.0317995
0.390703	-0.0324285
0.390822	-0.0322176
0.390932	-0.0336648
0.391056	-0.0353882
0.391167	-0.0356508
0.391298	-0.0347838
0.391446	-0.0344987
0.391604	-0.036713
0.391769	-0.0378613
0.391871	-0.0366582
0.392001	-0.0364179
0.392107	-0.035348
0.392254	-0.0354722
0.392378	-0.0329284
0.392485	-0.033483
0.392606	-0.0327942
0.392727	-0.0315679
0.392894	-0.0297402
0.393069	-0.0260236
0.393163	-0.0234871
0.39325	-0.0251354
0.393385	-0.0239573
0.393525	-0.0235276
0.393653	-0.0216323
0.393784	-0.0195317
0.393911	-0.0188678
0.394035	-0.0166448
0.394194	-0.0162681
0.394349	-0.0147366
0.394509	-0.012507
0.394629	-0.0113377
0.394735	-0.0107498
0.394849	-0.00800933
0.394988	-0.00527612
0.395144	-0.00367946
0.39524	-0.00353618
0.395357	-0.000516075
0.395488	-0.000411863
0.395602	0.00100443
0.395737	0.00139405
0.395872	0.00232215
0.396002	0.00370544
0.396154	0.00284913
0.396303	0.00496883
0.396435	0.00632266
0.396556	0.00918854
0.396701	0.0101153
0.396834	0.0107036
0.396963	0.00906988
0.397099	0.00981796
0.39721	0.0108773
0.397347	0.0121785
0.397496	0.0130539
0.397645	0.0139982
0.397757	0.0167739
0.397878	0.0178203
0.398002	0.0182929
0.398106	0.0190976
0.398221	0.0158459
0.398319	0.0176346
0.398435	0.0171164
0.398546	0.0161721
0.398653	0.0158089
0.3988	0.0152845
0.398943	0.0133679
0.399072	0.0153447
0.399199	0.0131107
0.399304	0.0122131
0.39945	0.0111888
0.399588	0.0117109
0.399681	0.0127998
0.399781	0.0126477
0.399936	0.00934112
0.400065	0.00989507
0.40018	0.0122415
0.40029	0.0110591
0.400425	0.0122421
0.400574	0.0111209
0.400699	0.0107392
0.400828	0.00908427
0.400934	0.00896245
0.401034	0.00855932
0.401173	0.00734273
0.401324	0.0100464
0.401436	0.0110553
0.401578	0.0106803
0.401696	0.0131364
0.401849	0.0126811
0.402029	0.0109826
0.402154	0.0122322
0.402285	0.0123992
0.402442	0.0111462
0.402568	0.012766
0.402662	0.0127227
0.402766	0.0115323
0.402876	0.0112182
0.402991	0.00992192
0.403096	0.00836504
0.403224	0.00828877
0.403348	0.00603931
0.403488	0.00646741
0.403634	0.00682517
0.40375	0.00462832
0.403864	0.0043575
0.403997	0.0039056
0.404127	0.00371989
0.404275	0.00299089
0.40439	0.00559918
0.40449	0.00632779
0.404609	0.00839248
0.404719	0.00561388
0.404839	0.00475543
0.404959	0.00542691
0.405067	0.0080748
0.405192	0.00772832
0.405331	0.0116808
0.405456	0.0131324
0.405583	0.0135726
0.405714	0.0139923
0.405835	0.0133394
0.406005	0.0107788
0.406126	0.0106731
0.40625	0.0121879
0.406365	0.0126822
0.406514	0.0125284
0.406648	0.0128017
0.40675	0.0134047
0.406862	0.0123475
0.406999	0.0125713
0.407123	0.0106475
0.407239	0.0122144
0.407349	0.0100641
0.407452	0.010037
0.407546	0.0103139
0.407695	0.0107854
0.407847	0.00997732
0.407951	0.0110809
0.408083	0.0107315
0.408209	0.0150148
0.408321	0.0154502
0.408397	0.0156525
0.408537	0.0151245
0.408687	0.0147416
0.408807	0.0162448
0.408915	0.0146293
0.409011	0.0140384
0.409173	0.0148178
0.409287	0.0155136
0.409402	0.0156778
0.409503	0.0170125
0.409609	0.0169156
0.409729	0.0157696
0.409829	0.0150864
0.409928	0.0152607
0.41005	0.0149082
0.410152	0.0130958
0.410284	0.0124189
0.410409	0.0136395
0.41053	0.0124469
0.410657	0.0153377
0.410777	0.0125211
0.410932	0.0113685
0.411029	0.0114274
0.411144	0.0135711
0.411255	0.0109983
0.411392	0.0123381
0.411534	0.0113124
0.411644	0.0138077
0.411766	0.0153012
0.411873	0.0147875
0.411985	0.0137206
0.412093	0.0146095
0.412195	0.0159914
0.412303	0.0200804
0.412436	0.0211108
0.412555	0.0199737
0.412654	0.0212436
0.412758	0.0209845
0.412873	0.0228735
0.413033	0.0245517
0.413144	0.0239114
0.413265	0.022578
0.413405	0.0213876
0.413548	0.0233151
0.413678	0.0236034
0.413795	0.022963
0.413884	0.0240449
0.413987	0.0216696
0.414119	0.0204954
0.414235	0.0227458
0.414334	0.0228905
0.41448	0.0220214
0.414603	0.0230832
0.414705	0.022836
0.414823	0.0240238
0.414948	0.02423
0.415103	0.0229924
0.415235	0.0240061
0.415402	0.0238288
0.415528	0.0231883
0.415642	0.0231384
0.415784	0.0232276
0.415903	0.0219428
0.416017	0.021715
0.416143	0.0197726
0.416254	0.0217416
0.416356	0.0206079
0.416467	0.0221403
0.416595	0.019908
0.416712	0.0217887
0.416837	0.0213197
0.416936	0.0218921
0.417015	0.0218878
0.417106	0.0226285
0.417206	0.0213689
0.417339	0.0205272
0.417473	0.0174071
0.417578	0.0151158
0.417671	0.0178162
0.417779	0.0175478
0.417887	0.0177073
0.417983	0.0170935
0.418125	0.0172325
0.418257	0.0159166
0.418355	0.0168498
0.41845	0.0164902
0.418553	0.015609
0.418669	0.0158783
0.41878	0.0167184
0.418887	0.0156506
0.418988	0.0163292
0.419129	0.0143778
0.419279	0.0182645
0.419419	0.0192897
0.419526	0.0204168
0.419645	0.0195828
0.419751	0.0219084
0.419857	0.0233384
0.419958	0.0247696
0.420071	0.0239253
0.42018	0.0218145
0.420294	0.0200683
0.42041	0.0190514
0.420523	0.0205405
0.420623	0.0193693
0.420722	0.019375
0.420827	0.0205911
0.420944	0.0198229
0.421096	0.0209199
0.421209	0.0219108
0.421302	0.023074
0.42144	0.0225856
0.421578	0.0218996
0.421675	0.0202198
0.42178	0.0206238
0.421909	0.0218203
0.422011	0.0223091
0.422114	0.0238769
0.422211	0.0246742
0.422339	0.0248226
0.422479	0.02312
0.422602	0.023353
0.422732	0.0253515
0.422826	0.0272761
0.422925	0.0251193
0.423036	0.0271603
0.423141	0.0270538
0.423254	0.0288803
0.423373	0.027153
0.423508	0.0275755
0.423619	0.0287002
0.423744	0.0281042
0.423898	0.0267559
0.424016	0.0263691
0.424114	0.0242526
0.424188	0.0251343
0.424295	0.0252653
0.42441	0.0249607
0.424507	0.0253982
0.424636	0.0253958
0.424759	0.0246195
0.424858	0.0260734
0.424961	0.0271546
0.425047	0.0289582
0.425149	0.028777
0.425242	0.0284195
0.425347	0.027616
0.425469	0.0265333
0.425595	0.0252071
0.425709	0.0258029
0.425831	0.0245134
0.425927	0.0231713
0.426032	0.0232083
0.426151	0.0196005
0.426251	0.0188163
0.426362	0.0164139
0.426494	0.0157772
0.426619	0.0154578
0.426717	0.0130087
0.426803	0.0135968
0.426895	0.0132868
0.427048	0.0126354
0.427159	0.0123648
0.427261	0.0135121
0.427398	0.0132577
0.427526	0.0148891
0.42763	0.0132767
0.427762	0.0156651
0.427863	0.0149391
0.427961	0.0144079
0.428098	0.0122338
0.428229	0.0111695
0.428335	0.0136976
0.428467	0.0133283
0.428588	0.0119915
0.428693	0.0125906
0.428814	0.012894
0.428921	0.0132582
0.429023	0.0126389
0.429123	0.00959966
0.429206	0.00726137
0.429326	0.004973
0.429463	0.00506455
0.429576	0.00530534
0.429689	0.0028199
0.429793	0.00175965
0.42987	0.00370133
0.429961	0.00167226
0.430087	0.00144776
0.43023	0.000845054
0.43033	0.00195856
0.430428	0.00425172
0.430538	0.00418487
0.430632	0.00232469
0.430725	0.00130939
0.430803	0.00103212
0.430898	0.00284732
0.430996	0.00178889
0.431092	-0.00071248
0.43123	-0.00102441
0.431346	-0.00261454
0.43146	-0.00180519
0.431582	-0.00168012
0.431703	-0.00168184
0.431816	-0.00179435
0.43192	0.000932808
0.43202	0.000358578
0.432142	-0.00137928
0.43224	-0.000232745
0.432329	-0.00234604
0.432445	-0.00279961
0.432552	-0.00200786
0.432648	-0.00182816
0.432752	5.24641e-05
0.432874	0.00117975
0.432987	0.00080027
0.433088	0.000175628
0.433208	0.000525181
0.433305	0.000775981
0.433408	9.29403e-05
0.433502	-0.00030209
0.433594	0.0016591
0.433717	0.0045697
0.433841	0.00377744
0.433969	0.00296892
0.434073	0.00687589
0.434177	0.00506186
0.434287	0.00492254
0.434392	0.0038292
0.434483	0.00469753
0.434616	0.00640305
0.434725	0.00418058
0.434818	0.00521491
0.434903	0.00849952
0.434994	0.00819574
0.435097	0.0082595
0.435212	0.00688973
0.435303	0.00603218
0.435401	0.00746323
0.435517	0.00819846
0.435654	0.00686845
0.435759	0.00668273
0.435858	0.00609481
0.435962	0.00548671
0.436061	0.00454297
0.436142	0.00216005
0.436215	-0.000246305
0.436318	-0.000425007
0.436401	-0.000518291
0.436539	0.00161911
0.436653	0.00104018
0.43675	0.00129681
0.436886	0.000433366
0.437024	-0.0014818
0.437152	-0.000989157
0.437282	0.00140081
0.437393	0.00268183
0.437498	0.00496459
0.437616	0.00622445
0.43774	0.00521402
0.437854	0.00724719
0.437982	0.00803028
0.438094	0.00762421
0.438188	0.00693498
0.438301	0.00794237
0.438384	0.00887292
0.438478	0.00909527
0.438556	0.0066458
0.438643	0.00663364
0.43876	0.00554654
0.438877	0.00336665
0.438992	0.00394284
0.439093	0.00594335
0.439215	0.00121946
0.439345	0.00311156
0.43944	0.00394654
0.439521	0.00153029
0.43964	0.00136409
0.43976	0.00144804
0.439865	0.0024097
0.439946	0.000314605
0.440009	0.00230284
0.440082	0.00415229
0.440186	0.00322651
0.440313	0.00306604
0.440406	0.00635571
0.440486	0.00713383
0.440613	0.00558594
0.440759	0.00843671
0.440867	0.00629631
0.440972	0.00616711
0.441074	0.00590141
0.441169	0.0044713
0.44127	0.00682855
0.441374	0.00841774
0.44147	0.00754939
0.441586	0.0083524
0.441672	0.00579837
0.441775	0.00320027
0.441877	0.00381452
0.441967	0.00259354
0.442066	0.000858658
0.442173	0.00107036
0.442262	0.000245004
0.442365	0.00057282
0.442461	0.00094846
0.442577	-0.00146298
0.442691	-0.000786888
0.442803	0.000223469
0.442887	-0.00231372
0.442969	-0.00148749
0.443047	-0.00178928
0.443151	-0.00319724
0.443265	-0.00112267
0.443375	-0.000685958
0.443482	-0.00322906
0.443603	-0.00447875
0.443717	-0.00486814
0.443799	-0.00407129
0.443893	-0.00439937
0.44403	-0.00632683
0.444138	-0.00535104
0.444221	-0.00655061
0.444327	-0.00802793
0.444428	-0.00889522
0.444543	-0.0086351
0.444695	-0.00968073
0.444816	-0.00812005
0.44492	-0.00895422
0.445018	-0.00841211
0.445123	-0.0107156
0.445205	-0.0119366
0.445291	-0.00993906
0.445387	-0.0103893
0.445495	-0.0127848
0.445595	-0.0122314
0.445705	-0.0110017
0.445807	-0.00808591
0.445903	-0.00703137
0.446008	-0.00825438
0.446103	-0.00685713
0.44621	-0.00747799
0.446318	-0.00876467
0.446428	-0.00745528
0.446542	-0.0049492
0.446662	-0.0055014
0.446748	-0.00384281
0.446851	-0.00170579
0.44693	-0.000977103
0.44702	0.0017675
0.447121	0.000711084
0.447218	0.00192792
0.447316	0.0020208
0.447417	0.00367676
0.447513	0.00604009
0.44763	0.00989701
0.447718	0.00975642
0.447798	0.0110115
0.447878	0.00959873
0.447998	0.00966098
0.448117	0.0109677
0.448198	0.0100936
0.448301	0.00940055
0.448413	0.00954277
0.448511	0.0133598
0.448606	0.012821
0.448696	0.0110593
0.448792	0.00996388
0.448909	0.0131027
0.449012	0.0112357
0.449095	0.0109848
0.449201	0.0130017
0.449293	0.0125068
0.449365	0.0111545
0.449456	0.0128327
0.449543	0.0136221
0.449664	0.0126238
0.44977	0.0154847
0.449862	0.0142622
0.449974	0.0165192
0.450091	0.0174908
0.450201	0.0200376
0.450283	0.01855
0.450364	0.017224
0.450459	0.0184508
0.450568	0.0175275
0.450692	0.0158014
0.450791	0.0168714
0.450888	0.0164325
0.450997	0.0154366
0.451084	0.0163515
0.451173	0.0165709
0.45128	0.0173934
0.451378	0.0197115
0.451477	0.0198181
0.451597	0.014759
0.451696	0.0160708
0.451772	0.0125056
0.451869	0.0125571
0.451965	0.0130432
0.452087	0.0125335
0.452187	0.0109824
0.452306	0.0120199
0.452422	0.010677
0.452525	0.0101997
0.452627	0.00986262
0.45273	0.0081491
0.452836	0.00717619
0.45296	0.00522301
0.453043	0.00300544
0.453154	0.00262952
0.453291	0.00130771
0.453386	0.000935215
0.453489	-0.000932914
0.453579	-0.00590008
0.453664	-0.00853701
0.453755	-0.00719881
0.453863	-0.00734807
0.453966	-0.0075634
0.454059	-0.00813547
0.454173	-0.00762776
0.454263	-0.00561578
0.454381	-0.00573891
0.454474	-0.00593645
0.454568	-0.00760994
0.454651	-0.0061249
0.454745	-0.00547133
0.454824	-0.0072152
0.454898	-0.00753061
0.454977	-0.00629082
0.455075	-0.00608501
0.45517	-0.00265847
0.455249	-0.00620782
0.455354	-0.00485279
0.455475	-0.00472682
0.455572	-0.00221041
0.455652	-0.00158497
0.455722	-0.000935983
0.455808	-0.00395893
0.455903	-0.00547037
0.455994	-0.00585892
0.456072	-0.00765138
0.456185	-0.00486128
0.456298	-0.00187877
0.456399	-0.00121881
0.456484	-0.000641795
0.45658	0.00115552
0.456676	0.00291364
0.456766	0.00238783
0.456869	0.00390556
0.456939	0.000831733
0.457022	0.000649068
0.457125	-6.32848e-05
0.457235	0.00139611
0.457361	-0.000155663
0.45749	0.000711383
0.457583	0.000152093
0.457676	-0.00131904
0.457759	-0.00279799
0.45785	-0.0037641
0.457961	-0.00521007
0.458062	-0.00262363
0.458155	-0.00338824
0.458255	-0.00265425
0.458358	0.000838302
0.458466	-0.00116768
0.458578	-0.00250499
0.45867	-0.00165121
0.458764	-0.000218543
0.458868	-4.20739e-05
0.458944	0.00132201
0.459023	0.00355842
0.459116	0.00649664
0.459202	0.00886027
0.459334	0.00979815
0.459427	0.00906733
0.459497	0.00885839
0.45958	0.0112911
0.459686	0.0126287
0.459775	0.0129708
0.459881	0.0105018
0.459979	0.00929601
0.460089	0.0107015
0.46018	0.00991802
0.4603	0.0102938
0.460391	0.0108883
0.460472	0.0131052
0.460577	0.012329
0.460683	0.010492
0.460777	0.0097604
0.46086	0.0103373
0.460966	0.0121805
0.461062	0.0126847
0.46114	0.011862
0.461224	0.00899743
0.461314	0.00841075
0.46141	0.011708
0.46151	0.0117267
0.46161	0.0119426
0.461731	0.0110312
0.461858	0.0104627
0.461971	0.00974863
0.462083	0.0116048
0.462176	0.0112667
0.462275	0.00911476
0.462359	0.00878861
0.46246	0.0087536
0.462559	0.00955368
0.46265	0.00883587
0.462757	0.0111373
0.462841	0.00985256
0.462914	0.00962658
0.463026	0.00872519
0.463126	0.00834855
0.46321	0.00805316
0.46329	0.0120166
0.463383	0.0120406
0.463475	0.0105059
0.463567	0.012248
0.463632	0.0117289
0.463715	0.0109036
0.463813	0.0105998
0.463918	0.0087218
0.464003	0.00659183
0.46409	0.00717916
0.464203	0.00905775
0.464298	0.00626231
0.46439	0.00440239
0.464482	0.00580428
0.46458	0.00603528
0.464708	0.00272753
0.464811	0.0042229
0.464901	0.00327914
0.464991	0.00684888
0.465118	0.005593
0.465226	0.00599037
0.465345	0.00430986
0.465451	0.00244382
0.465558	6.5211e-05
0.465666	-0.00227934
0.465738	-0.000329428
0.465821	0.00126391
0.465928	0.000964021
0.466011	0.00110618
0.466096	-0.000781585
0.466189	8.38366e-05
0.466296	-0.00148762
0.466435	-0.00266485
0.466535	-0.00378615
0.466638	-0.00206469
0.466711	-0.00372474
0.466824	-0.00439961
0.466936	-0.00518145
0.46703	-0.00403742
0.467098	-0.00376398
0.467175	-0.00348443
0.467278	-0.00587512
0.46735	-0.00778788
0.467462	-0.00764691
0.467545	-0.00801762
0.467637	-0.00598652
0.467761	-0.00444917
0.46786	-0.00717527
0.467941	-0.00559837
0.468034	-0.00530917
0.468135	-0.00649494
0.468228	-0.00953341
0.468325	-0.0101649
0.468448	-0.0105395
0.468584	-0.0100658
0.468673	-0.0104862
0.468755	-0.00961495
0.468877	-0.0104758
0.468976	-0.0122878
0.469069	-0.0148208
0.469156	-0.013448
0.469247	-0.00940692
0.469333	-0.00870297
0.469425	-0.0103482
0.46952	-0.0133438
0.469627	-0.0126111
0.469737	-0.0125034
0.46987	-0.0121701
0.469972	-0.0136908
0.47007	-0.0122046
0.470175	-0.0126571
0.470288	-0.0132901
0.470422	-0.0133548
0.470519	-0.0133472
0.470603	-0.0135304
0.470686	-0.0110933
0.470755	-0.0109591
0.470864	-0.0108596
0.470969	-0.0125205
0.471078	-0.0119225
0.471164	-0.0122908
0.471236	-0.0135602
0.471324	-0.0154033
0.471401	-0.0152303
0.471534	-0.0135032
0.471649	-0.0123464
0.471729	-0.0120545
0.471821	-0.0110661
0.471932	-0.0116397
0.472022	-0.0138531
0.472128	-0.0134526
0.472232	-0.0122143
0.472345	-0.0135231
0.472446	-0.0158755
0.472539	-0.0165038
0.472639	-0.0186868
0.472747	-0.0185659
0.472846	-0.0168293
0.472937	-0.0153155
0.473033	-0.0141791
0.473096	-0.014178
0.473194	-0.0169465
0.473286	-0.0160415
0.473374	-0.0146065
0.473462	-0.0169006
0.473568	-0.0149838
0.473672	-0.0146234
0.47376	-0.0162235
0.473846	-0.0158879
0.473938	-0.0154657
0.474048	-0.0161733
0.474178	-0.0180764
0.474279	-0.0152274
0.474365	-0.0133445
0.474459	-0.0136622
0.47455	-0.0142459
0.474617	-0.0118089
0.47475	-0.0151979
0.474879	-0.015957
0.474986	-0.0173083
0.47507	-0.017425
0.475171	-0.0181342
0.475285	-0.0172585
0.475408	-0.0161811
0.475524	-0.0153385
0.475626	-0.0126675
0.475717	-0.0135599
0.475832	-0.0133214
0.475964	-0.0136925
0.47607	-0.0139261
0.476185	-0.0124932
0.476273	-0.0131556
0.476361	-0.0127868
0.476469	-0.0137872
0.47657	-0.0148908
0.476667	-0.0171784
0.476757	-0.0192773
0.476863	-0.0184166
0.476969	-0.0181289
0.477065	-0.0193528
0.47716	-0.0218734
0.477273	-0.0208304
0.477378	-0.0201371
0.477474	-0.0189766
0.477572	-0.0182938
0.477657	-0.0167557
0.477756	-0.0163545
0.477868	-0.0152029
0.477956	-0.0141164
0.478044	-0.0151826
0.47815	-0.015676
0.478248	-0.0161571
0.478332	-0.0144177
0.478412	-0.0146649
0.478499	-0.0109352
0.478587	-0.00832596
0.478668	-0.00713861
0.478771	-0.00679286
0.478888	-0.00769298
0.478988	-0.00722605
0.479106	-0.00616699
0.479228	-0.00869757
0.479349	-0.010149
0.479453	-0.0125835
0.479548	-0.0115263
0.47964	-0.0104119
0.479738	-0.0115195
0.479863	-0.0106093
0.47996	-0.0108511
0.480077	-0.0112302
0.480191	-0.00947314
0.480293	-0.00910721
0.480373	-0.00894639
0.480467	-0.00794763
0.480561	-0.0063767
0.480665	-0.00285661
0.480765	-0.00258467
0.480854	-0.00149445
0.480958	-0.00431467
0.481038	-0.0026916
0.481126	-0.000168833
0.481247	0.00126553
0.481348	0.00179179
0.481453	0.00199232
0.481544	0.0026593
0.481661	0.00227154
0.481777	0.00344842
0.481878	0.0049336
0.481967	0.00481097
0.48207	0.00583785
0.48217	0.00738086
0.482262	0.00988521
0.482347	0.00996916
0.482438	0.0116457
0.482537	0.0146483
0.482638	0.0177303
0.482717	0.0173635
0.482816	0.020799
0.482942	0.0216139
0.483058	0.0208693
0.483172	0.0199261
0.483301	0.0205891
0.483442	0.0225994
0.483558	0.021018
0.483655	0.0202151
0.483764	0.0222254
0.48387	0.0212353
0.483961	0.0199054
0.484073	0.0198578
0.484179	0.0198987
0.484286	0.0218518
0.484373	0.021062
0.484455	0.0241861
0.484562	0.0234002
0.484677	0.0235163
0.484755	0.0233266
0.484859	0.0248425
0.48496	0.0280465
0.485055	0.0285207
0.485172	0.0299409
0.485255	0.0314672
0.485377	0.0306778
0.485488	0.0309518
0.485607	0.0264012
0.485708	0.0249154
0.485812	0.0242884
0.485897	0.0269443
0.486001	0.0276539
0.486123	0.0271272
0.486231	0.0288418
0.486312	0.0268211
0.486402	0.0244727
0.48649	0.0236278
0.48659	0.0218988
0.486701	0.0212314
0.486806	0.0205927
0.486894	0.0195687
0.487015	0.0192711
0.487138	0.0184964
0.487225	0.0168132
0.487315	0.0176228
0.487409	0.0175176
0.487525	0.0186178
0.487604	0.018106
0.487702	0.0174828
0.487837	0.0168289
0.487941	0.0146348
0.48803	0.0131944
0.488112	0.0135939
0.488194	0.0151931
0.488325	0.0163573
0.48843	0.0165948
0.488557	0.0155254
0.488662	0.014622
0.488764	0.013787
0.488857	0.0129139
0.488964	0.00914526
0.489086	0.0068277
0.489201	0.00585906
0.489314	0.0061788
0.48939	0.00480239
0.489469	0.00548932
0.489552	0.00398781
0.489647	0.00334956
0.489782	0.00592165
0.489899	0.00364017
0.490032	0.00232085
0.490141	0.0035896
0.490252	0.00479612
0.490361	0.00326307
0.490441	0.00220257
0.490543	0.00158443
0.490675	0.00201447
0.490794	0.00334473
0.490896	0.00432156
0.491002	0.00582122
0.491111	0.00325366
0.491233	0.00178119
0.491322	0.00185204
0.491418	0.0039043
0.491535	0.00308854
0.491635	0.00184306
0.491713	0.00333919
0.49179	0.0033759
0.491871	0.0067216
0.491959	0.00682232
0.492064	0.00876799
0.492172	0.00715555
0.4923	0.0076876
0.492398	0.00750502
0.492499	0.00588896
0.492621	0.00844226
0.492747	0.00824858
0.492854	0.00814581
0.492944	0.00817853
0.493045	0.00722939
0.493165	0.00473831
0.493274	0.00391092
0.493393	0.0021883
0.493495	0.00224734
0.493609	0.0024837
0.493727	0.00268866
0.493824	0.00385493
0.493923	0.00261705
0.49402	0.00326136
0.494116	0.00375578
0.494214	0.00508012
0.494319	0.00531914
0.494421	0.00757388
0.494522	0.00756449
0.494629	0.0078629
0.49474	0.00909444
0.494874	0.0115593
0.494994	0.0121678
0.495108	0.0127547
0.495197	0.0140213
0.495304	0.0166806
0.495438	0.0174596
0.495535	0.014828
0.49564	0.016099
0.495768	0.0155006
0.495881	0.0148883
0.496005	0.0146347
0.496091	0.0165215
0.496197	0.0183409
0.496288	0.0204307
0.496379	0.019311
0.496472	0.0171696
0.496565	0.016359
0.496674	0.0157262
0.496771	0.0140296
0.49687	0.0142593
0.496959	0.0153089
0.497055	0.0140092
0.497157	0.0144882
0.497265	0.0129285
0.497373	0.0156644
0.497493	0.0160159
0.497595	0.0173934
0.497686	0.017941
0.497817	0.0198314
0.497908	0.0196395
0.497996	0.0196822
0.498122	0.0176278
0.498235	0.0180787
0.498326	0.0205125
0.498442	0.0203252
0.498563	0.0224376
0.498672	0.0246482
0.498762	0.0220159
0.498865	0.0203242
0.498987	0.0176273
0.499088	0.0148128
0.499177	0.0151153
0.499292	0.0179048
0.499433	0.0177934
0.499543	0.0169063
0.499655	0.0172944
0.499775	0.0167144
0.49987	0.0158151
0.499988	0.014856
0.500084	0.0140456
0.500211	0.0140957
[truncated: 1,035 more rows]

[truncated: 13 more sheets: Supplementary Fig. 3h, Supplementary Fig. 3i, Supplementary Fig. 6a, Supplementary Fig. 6b, Supplementary Fig. 6c, Supplementary Fig. 9a, Supplementary Fig. 9b, Supplementary Fig. 9c, Supplementary Fig. 10c, Supplementary Fig. 10d, Supplementary Fig. 10e, Supplementary Fig. 11a, Supplementary Fig. 11b]
